# Supplementary material for: Rod-shaped microglia represent a morphologically distinct subpopulation of disease-associated microglia
Source: J Neuroinflammation. 2025 Jul 16;22:184. doi: 10.1186/s12974-025-03504-5 (PMC12269120; doi:10.1186/s12974-025-03504-5)
Supplement: Supplementary file 2 — Supplementary Materials 2: Supplementary Table S3. Detailed information on animals and methods used for image-based and Western blot quantification. [file 12974_2025_3504_MOESM2_ESM.xlsx]

## Sheet: Sheet1
Figure#	Subsection			Number of animals (M/F)*	Imaging method	Analyzed brain region(s)	Number of ROIs (images) per animal**	Number of cells analyzed per animal	Image selection rationale	Remarks
	Graph type	Age	Genotype
Figure 1A, Supplementary Figure 1C (Cortex)		1-month	GCLC-KO	M2	IHC, Confocal	Cortex	1	Number of rod- and amoeboid-shaped microglia counted in the hippocampus and cortex using the lowest magnification images shown in the figure	Region enriched in rod-shaped microglia; same anatomical area selected across all samples	50-μm-thick vibratome sections were used
		2-month	GCLC-KO	M3
		3-month	GCLC-KO	M3
		5-month	GCLC-KO	M3
		8-month	GCLC-KO	M4
Figure 1B, Supplementary Figure 1C (Hippocampus)		1-month	GCLC-KO	M2		Hippocampus
		2-month	GCLC-KO	M3
		3-month	GCLC-KO	M3
		5-month	GCLC-KO	M3
		8-month	GCLC-KO	M4
Figure 1C, Supplementary Figure 2A		3-month	WT	F3	IHC, Confocal	Cortex and hippocampus	1		The entire hippocampus was analyzed, while a cortex region enriched in rod-shaped microglia was selected. The same anatomical area was consistently used across all samples.	C1q immunoreactivity was quantified based on staining intensity
		5-month	WT	F3
		8-month	WT	F3
		3-month	GCLC-KO	F3
		5-month	GCLC-KO	F3
		8-month	GCLC-KO	F3
Figure 1D		5-month	WT	M3	Western blotting	Cortex
		1-2-month	GCLC-KO	M5
		3-month	GCLC-KO	M3
		5-month	GCLC-KO	M3
		8-month	GCLC-KO	M3
Figure 3A		3-month	GCLC-KO	F3	IHC, NanoZoomer	Area indicated in figure (cortex)	1		Region enriched in rod-shaped microglia; same anatomical area selected across all samples	C1q immunoreactivity was quantified based on staining intensity
		3-month	C1q-KO X GCLC-KO	F3
Figure 3B		3-month	GCLC-KO	F3				Number of rod- and amoeboid-shaped microglia counted in the area indicated in the figure
		3-month	C1q-KO X GCLC-KO	F3
Figure 4A (Trem2)	Yellow graph	3-month	GCLC-KO	F3	Yellow graph: Combined IHC and RNAscope, Confocal; Orange graph: Combined IHC and RNAscope, NanoZoomer	Yellow graph: Area imaged using confocal microscopy; Orange graph: Entire region enriched in target microglia (see Supplemental Fig. 3)	Yellow graph: rod x2, amoeboid x1, ramified x1 (Confocal); Orange graph: 1 (NanoZoomer);	rod: 7-10, amoeboid: 26-60, ramified:11-16	A brain region enriched in the target microglial morphology was selected for each animal, and anatomically comparable locations were used across samples as consistently as possible (Refer to Supplemental Figure 3 for details).
	Orange graph	3-month	GCLC-KO	F3				rod: 48-58, amoeboid: >50, ramified:>50
Figure 4B (Hif1a)	Yellow graph	3-month	GCLC-KO	F3				rod: 8-12, amoeboid: 30-36, ramified:13-20
	Orange graph	3-month	GCLC-KO	F3				rod: 40-54, amoeboid: >50, ramified:>50
Figure 4C (Cst7)	Yellow graph	3-month	GCLC-KO	F3				rod:7-11, amoeboid: 24-31, ramified:11-17
	Orange graph	3-month	GCLC-KO	F3				rod: 48-57, amoeboid: >50, ramified:>50
Figure 4D (Itgax)	Yellow graph	3-month	GCLC-KO	F3				rod: 8-10, amoeboid: 25-38, ramified:10-14
	Orange graph	3-month	GCLC-KO	F3				rod: 31-54, amoeboid: >50, ramified:>50
Figure 4E (Ifit3)	Yellow graph	3-month	GCLC-KO	F3				rod: 7-9, amoeboid: 17-22, ramified:17-19
	Orange graph	3-month	GCLC-KO	F3				rod: 44-50, amoeboid: >50, ramified:>50
Figure 4F (P2ry12)	Yellow graph	3-month	GCLC-KO	F3				rod: 7-9, amoeboid: 32-43, ramified:11-17
	Orange graph	3-month	GCLC-KO	F3				rod: 44-58, amoeboid: >50, ramified:>50
Figure 6A (Plau)	Yellow graph	3-month	GCLC-KO	F3	Combined IHC and RNAscope, Confocal	Area imaged using confocal microscopy	rod:2, amoeboid:1, ramified:1	rod:10-12 , amoeboid: 12-15, ramified:12-15
	Orange graph	3-month	GCLC-KO	F3			rod:2-3, amoeboid:1-2, ramified:1-2	rod:12-40 , amoeboid: 15-42, ramified:15-42
Figure 6B (pGap43)	Yellow graph	3-month	GCLC-KO	F3	IHC, Confocal	Area imaged using confocal microscopy	rod:2, amoeboid:1, ramified:1	rod:8-13, amoboid: 12-14, ramified:15-18
	Orange graph	3-month	GCLC-KO	F3			rod:2-3, amoeboid:1, ramified:1	rod:10-18, amoboid: 12-14, ramified:15-18
Supplementary Figure 2B (C1q)	Yellow graph	3-month	GCLC-KO	F3	Combined IHC and RNAscope, Confocal	Area imaged using confocal microscopy;)	Yellow graph: rod x2, amoeboid x1, ramified x1 (Confocal);	rod: 8-11, amoeboid: 19-58, ramified:10-14
*The number of male and female animals is indicated separately; for example, "M2, F2" denotes 2 males and 2 females
**Each image (confocal field or NanoZoomer-scanned section) used for quantification is considered a region of interest (ROI).
							+
