# Supplementary material for: Rod-shaped microglia represent a morphologically distinct subpopulation of disease-associated microglia
Source: J Neuroinflammation. 2025 Jul 16;22:184. doi: 10.1186/s12974-025-03504-5 (PMC12269120; doi:10.1186/s12974-025-03504-5)
Supplement: Supplementary file 4 — Supplementary Materials 4: Supplementary Data 2. List of genes specifically expressed in the DAM-like clusters of 3-month-old GCLC-KO mice. [file 12974_2025_3504_MOESM4_ESM.xlsx]

## Sheet: Sheet1
gene	p_val.y	avg_log2FC.y	pct.1.y	pct.2.y	p_val_adj.y	cluster.y
Myo1e	7.84845e-80	3.92617	0.747	0.091	1.23535e-75	2
Olfr111	1.04133e-48	3.0648	0.576	0.091	1.63905e-44	2
Lilrb4a	9.37133e-47	3.80002	0.488	0.058	1.47505e-42	2
Apbb2	1.50932e-46	2.24847	0.835	0.32	2.37567e-42	2
Gm15283	2.13572e-41	2.71841	0.682	0.205	3.36163e-37	2
Cacna1a	3.36046e-40	2.34149	0.759	0.275	5.28936e-36	2
Gnas	9.43385e-40	1.94969	0.8	0.297	1.48489e-35	2
Ptchd1	2.32566e-36	3.14939	0.412	0.053	3.66059e-32	2
Hif1a	4.23024e-35	2.68514	0.518	0.109	6.6584e-31	2
Cd9	9.07722e-34	2.15604	0.647	0.194	1.42876e-29	2
Baiap2l2	7.1239e-29	5.12467	0.218	0.008	1.1213e-24	2
Csf1	8.56275e-29	3.47983	0.359	0.056	1.34778e-24	2
Serpine2	9.47193e-29	2.17829	0.588	0.194	1.49088e-24	2
Fgf13	6.4922e-28	1.79579	0.824	0.454	1.02187e-23	2
Xylt1	1.48346e-26	2.7621	0.371	0.067	2.33497e-22	2
Ctsb	2.34968e-26	1.89692	0.682	0.303	3.69839e-22	2
Ccl4	4.94262e-26	3.48952	0.259	0.024	7.77968e-22	2
Fam20c	2.97715e-25	4.56355	0.212	0.012	4.68604e-21	2
Ccl3	2.20913e-24	4.98028	0.194	0.009	3.47716e-20	2
Plek	9.8541e-24	1.80914	0.641	0.261	1.55104e-19	2
A430093F15Rik	1.99837e-23	4.61771	0.182	0.008	3.14544e-19	2
Ank	2.32025e-23	2.64174	0.476	0.143	3.65207e-19	2
Bcl2	3.35096e-23	2.47153	0.365	0.076	5.27441e-19	2
Gm37168	1.17788e-22	3.85286	0.206	0.015	1.85398e-18	2
Ddx31	1.51451e-22	2.18181	0.435	0.118	2.38384e-18	2
Igf1	1.5336e-22	3.95474	0.2	0.014	2.41389e-18	2
Cd300lf	2.13182e-22	2.99781	0.276	0.039	3.35548e-18	2
Etl4	3.78353e-22	2.59595	0.429	0.123	5.95528e-18	2
Bcar3	1.18152e-21	4.67095	0.176	0.009	1.85972e-17	2
Fgr	1.89763e-21	2.65218	0.271	0.039	2.98687e-17	2
Tgfbr2	3.42132e-21	1.32132	0.794	0.499	5.38516e-17	2
Slc25a25	1.11713e-20	2.11228	0.376	0.093	1.75836e-16	2
Fnip2	1.56498e-20	1.86249	0.594	0.258	2.46328e-16	2
F630206G17Rik	3.19957e-20	3.27667	0.218	0.024	5.03612e-16	2
Acaca	6.92753e-20	2.33459	0.388	0.108	1.09039e-15	2
Rftn1	9.13187e-20	2.27667	0.347	0.08	1.43736e-15	2
Actr3b	1.48662e-19	3.26141	0.2	0.02	2.33994e-15	2
Dgkd	4.32159e-19	1.3077	0.729	0.384	6.80218e-15	2
Dgkz	9.87385e-19	1.7948	0.506	0.194	1.55414e-14	2
Cd180	1.92705e-18	1.43118	0.582	0.241	3.03317e-14	2
Arhgap24	2.22564e-18	1.84178	0.553	0.241	3.50316e-14	2
Asph	4.22474e-18	1.38191	0.659	0.31	6.64973e-14	2
Rai14	4.6888e-18	2.89816	0.212	0.027	7.38017e-14	2
Fblim1	1.07023e-17	2.3282	0.288	0.061	1.68455e-13	2
Olfr110	2.04905e-17	3.45724	0.165	0.014	3.22521e-13	2
Gcnt2	3.20058e-17	1.97069	0.376	0.111	5.03771e-13	2
Olfr112	4.9593e-17	3.21108	0.176	0.018	7.80593e-13	2
Plaur	4.98544e-17	2.33326	0.282	0.061	7.84708e-13	2
Plekhm2	5.30756e-17	1.39835	0.565	0.24	8.3541e-13	2
Neat1	7.52326e-17	1.78482	0.412	0.135	1.18416e-12	2
Lpl	1.1119e-16	4.30838	0.153	0.012	1.75013e-12	2
Chst11	7.19222e-16	1.83307	0.447	0.17	1.13206e-11	2
Gas2l3	7.91754e-16	3.4908	0.153	0.014	1.24622e-11	2
Cpeb2	8.56871e-16	1.66786	0.424	0.147	1.34872e-11	2
Ch25h	1.19711e-15	4.53971	0.118	0.005	1.88425e-11	2
Ly86	1.64145e-15	1.1875	0.806	0.665	2.58365e-11	2
Dtnbp1	1.7352e-15	1.6299	0.429	0.153	2.7312e-11	2
Rasgrp3	3.30432e-15	1.1055	0.712	0.445	5.20101e-11	2
Samsn1	3.95481e-15	1.28004	0.594	0.281	6.22488e-11	2
Ctsz	6.03799e-15	1.41788	0.5	0.206	9.50379e-11	2
Plpp1	1.09587e-14	2.05971	0.271	0.065	1.7249e-10	2
Nrp2	4.49377e-14	1.62032	0.4	0.143	7.0732e-10	2
Efr3b	5.07047e-14	2.95474	0.171	0.024	7.98091e-10	2
March3	5.40848e-14	2.14162	0.329	0.105	8.51295e-10	2
Cd63	2.02458e-13	2.12467	0.229	0.05	3.1867e-09	2
Otulin	2.94854e-13	1.52099	0.471	0.2	4.641e-09	2
Fmn1	3.10928e-13	1.89871	0.353	0.123	4.89401e-09	2
Tent5c	3.88237e-13	1.8235	0.288	0.082	6.11085e-09	2
Itgax	5.04792e-13	4.15638	0.106	0.006	7.94543e-09	2
Rab7b	5.32752e-13	3.88074	0.1	0.005	8.38552e-09	2
Lonrf3	6.0981e-13	2.66524	0.171	0.027	9.59841e-09	2
Tmem163	8.75757e-13	3.15268	0.153	0.021	1.37844e-08	2
Zfand2a	9.51093e-13	2.73902	0.165	0.026	1.49702e-08	2
Mapkapk2	1.34258e-12	1.76833	0.282	0.082	2.11323e-08	2
Nrp1	1.62039e-12	1.67029	0.447	0.209	2.5505e-08	2
Cd83	2.73532e-12	1.93202	0.282	0.085	4.30539e-08	2
Aplp2	3.59032e-12	1.36386	0.371	0.135	5.65116e-08	2
Atf3	3.66785e-12	3.95474	0.1	0.006	5.7732e-08	2
Plekhh2	4.94263e-12	2.41042	0.212	0.05	7.77969e-08	2
Gm16183	8.70542e-12	2.17156	0.194	0.041	1.37023e-07	2
Osbpl8	8.71729e-12	1.38579	0.5	0.255	1.3721e-07	2
Kcnj2	1.50801e-11	2.72526	0.147	0.023	2.37361e-07	2
Gm26714	3.5713e-11	2.67911	0.159	0.029	5.62123e-07	2
Bcl2a1b	4.1237e-11	1.53971	0.3	0.1	6.4907e-07	2
AU022793	4.86119e-11	2.4908	0.147	0.024	7.65152e-07	2
Cap1	1.55487e-10	1.02944	0.482	0.228	2.44736e-06	2
Milr1	1.60707e-10	2.48526	0.135	0.021	2.52953e-06	2
Bhlhe40	1.93228e-10	3.53971	0.082	0.005	3.04141e-06	2
Sgk1	2.07046e-10	1.67621	0.365	0.155	3.2589e-06	2
Prkg1	4.0169e-10	1.46327	0.406	0.191	6.3226e-06	2
Eml4	4.56549e-10	1.1903	0.529	0.302	7.18609e-06	2
Slc15a3	5.80607e-10	1.84622	0.271	0.094	9.13876e-06	2
Mical1	5.95564e-10	3.12467	0.1	0.011	9.37417e-06	2
Fam219a	7.06707e-10	1.37465	0.388	0.178	1.11236e-05	2
Klhl6	7.21898e-10	1.30622	0.347	0.141	1.13627e-05	2
Capg	7.47618e-10	3.46932	0.094	0.009	1.17675e-05	2
Adamts16	9.02846e-10	1.78071	0.194	0.05	1.42108e-05	2
Gm26902	1.26293e-09	3.7621	0.076	0.005	1.98786e-05	2
4930556N13Rik	1.409e-09	1.95474	0.153	0.032	2.21776e-05	2
Rnf144b	1.44821e-09	1.95474	0.218	0.065	2.27949e-05	2
Fat3	1.54237e-09	1.32964	0.594	0.382	2.42769e-05	2
Washc5	1.58866e-09	2.11824	0.159	0.035	2.50056e-05	2
Nptn	1.67424e-09	1.13607	0.488	0.258	2.63525e-05	2
Lilr4b	2.33208e-09	3.03275	0.1	0.012	3.67069e-05	2
Rragc	2.35642e-09	1.72342	0.229	0.073	3.709e-05	2
Relb	3.0351e-09	2.18921	0.176	0.046	4.77725e-05	2
A930007I19Rik	3.17113e-09	2.1642	0.165	0.039	4.99136e-05	2
Cd274	3.23115e-09	2.12983	0.159	0.036	5.08583e-05	2
Optn	3.2977e-09	2.63282	0.124	0.021	5.19058e-05	2
Ell2	3.60426e-09	1.99322	0.188	0.052	5.6731e-05	2
Sulf2	3.83566e-09	2.31731	0.141	0.029	6.03733e-05	2
Litaf	4.91839e-09	1.44527	0.347	0.155	7.74155e-05	2
St14	5.10778e-09	2.23854	0.147	0.032	8.03965e-05	2
Mdfic	5.32874e-09	2.36978	0.129	0.024	8.38744e-05	2
A930002C04Rik	6.35257e-09	3.36978	0.082	0.008	9.99895e-05	2
Renbp	8.47568e-09	1.41222	0.247	0.085	0.000133407	2
Rgs1	8.91114e-09	2.30267	0.141	0.03	0.000140261	2
Sh3bp2	9.0486e-09	1.30838	0.329	0.14	0.000142425	2
Rpl10a	1.02151e-08	1.19501	0.388	0.184	0.000160786	2
Tpi1	1.5617e-08	1.58129	0.224	0.074	0.000245811	2
Speg	1.63273e-08	1.80274	0.188	0.055	0.000256992	2
Ldlr	1.87943e-08	3.20267	0.088	0.011	0.000295822	2
Eif1a	1.89074e-08	2.23854	0.141	0.032	0.000297603	2
Fgf1	1.9284e-08	3.12467	0.088	0.011	0.00030353	2
Egln1	2.59205e-08	2.03491	0.171	0.047	0.000407988	2
Dot1l	2.61966e-08	1.62032	0.218	0.073	0.000412334	2
Gm15155	2.7974e-08	1.91167	0.153	0.038	0.000440311	2
Gnl3	2.83825e-08	1.2828	0.3	0.124	0.00044674	2
Snx4	2.88673e-08	1.59965	0.218	0.073	0.000454371	2
Sgms1	3.22564e-08	1.11344	0.406	0.206	0.000507715	2
Mfsd12	3.50569e-08	2.2502	0.135	0.03	0.000551795	2
P3h3	3.65757e-08	2.20628	0.135	0.03	0.000575702	2
Gm28809	3.68394e-08	2.2502	0.135	0.03	0.000579852	2
Flt1	4.03472e-08	3.04221	0.076	0.008	0.000635066	2
Gng12	4.04377e-08	1.33875	0.359	0.175	0.000636489	2
Ttyh2	5.02504e-08	2.60682	0.106	0.018	0.000790941	2
Blm	5.04075e-08	2.46932	0.106	0.018	0.000793414	2
Inf2	5.87066e-08	3.53971	0.065	0.005	0.000924042	2
Hprt	6.73987e-08	1.2502	0.288	0.12	0.00106085	2
Hectd2	8.17254e-08	2.61771	0.1	0.017	0.00128636	2
Hacd2	8.86344e-08	1.24579	0.259	0.1	0.00139511	2
Axl	9.40859e-08	1.45517	0.159	0.042	0.00148091	2
Tpm4	1.25993e-07	2.31731	0.129	0.03	0.00198313	2
Itga5	1.26155e-07	2.36978	0.135	0.033	0.00198568	2
Cpd	1.28616e-07	1.62612	0.2	0.067	0.00202442	2
Plau	1.34115e-07	3.19575	0.094	0.015	0.00211097	2
Rttn	1.39914e-07	1.58909	0.235	0.091	0.00220225	2
Lat2	1.42021e-07	1.17896	0.306	0.135	0.0022354	2
Atp10a	1.4327e-07	2.32671	0.106	0.02	0.00225508	2
Ldha	1.51414e-07	1.66524	0.182	0.058	0.00238326	2
Slc3a2	1.66209e-07	1.46932	0.265	0.111	0.00261613	2
Clip1	2.23112e-07	1.08027	0.412	0.226	0.00351178	2
Nfkbiz	2.305e-07	2.23038	0.165	0.05	0.00362807	2
Adarb1	2.37528e-07	1.22323	0.271	0.112	0.0037387	2
Galnt7	2.37785e-07	1.1212	0.347	0.165	0.00374273	2
Gm13391	2.40183e-07	2.36978	0.1	0.018	0.00378049	2
Gm50100	2.42123e-07	2.15638	0.118	0.026	0.00381101	2
Adssl1	2.73275e-07	2.63282	0.106	0.021	0.00430134	2
Atp6v1a	3.07766e-07	1.23854	0.282	0.123	0.00484424	2
Clic4	3.11206e-07	2.10675	0.129	0.032	0.00489838	2
Itgb3	4.00009e-07	1.55139	0.171	0.053	0.00629614	2
Gem	4.06043e-07	3.69171	0.053	0.003	0.00639111	2
Arhgap26	4.62709e-07	1.60008	0.229	0.091	0.00728304	2
Cnr2	5.5645e-07	2.12467	0.129	0.033	0.00875853	2
Asb10	9.36151e-07	2.95474	0.071	0.009	0.014735	2
Pdgfa	1.05554e-06	1.95474	0.141	0.041	0.0166141	2
Ccl6	1.08092e-06	2.17714	0.124	0.032	0.0170136	2
Clcn7	1.1171e-06	1.29939	0.212	0.08	0.0175831	2
Prkch	1.23482e-06	1.13456	0.294	0.138	0.0194361	2
Cst7	1.23563e-06	2.4022	0.082	0.014	0.0194488	2
Cd68	1.24954e-06	1.44378	0.2	0.074	0.0196677	2
Pgm1	1.28616e-06	1.70963	0.147	0.044	0.0202442	2
Hspd1	1.35031e-06	1.74062	0.135	0.038	0.0212539	2
Adap1	1.63711e-06	1.46376	0.188	0.068	0.0257682	2
Rell1	1.83891e-06	2.03275	0.106	0.024	0.0289444	2
Tmem120b	2.10931e-06	1.7177	0.147	0.046	0.0332005	2
Sh3pxd2b	2.15261e-06	2.30267	0.076	0.012	0.0338821	2
Nadk	2.44084e-06	1.20803	0.271	0.124	0.0384188	2
Ubap2	2.51719e-06	1.38051	0.218	0.09	0.0396206	2
Gk	2.58328e-06	2.21778	0.094	0.02	0.0406608	2
Tecpr1	2.77457e-06	1.34988	0.224	0.093	0.0436718	2
Dusp3	3.02154e-06	1.49531	0.212	0.086	0.0475591	2
Gpr137b	3.35868e-06	1.53971	0.188	0.071	0.0528656	2
Pick1	3.52828e-06	1.90228	0.135	0.041	0.0555352	2
Nde1	3.90272e-06	1.75543	0.141	0.044	0.0614289	2
Wsb2	4.23198e-06	1.73235	0.135	0.041	0.0666113	2
Rdh5	4.26496e-06	1.95474	0.118	0.032	0.0671304	2
Tlr2	4.29654e-06	2.42423	0.088	0.018	0.0676276	2
Gm5820	5.07908e-06	2.84783	0.065	0.009	0.0799447	2
Plxnc1	5.19305e-06	2.73235	0.065	0.009	0.0817387	2
Zfp472	5.61355e-06	2.21778	0.094	0.021	0.0883572	2
Slc44a2	5.70558e-06	1.14739	0.259	0.12	0.0898058	2
Pdgfb	5.82117e-06	1.01959	0.365	0.203	0.0916252	2
Cyb5r1	5.84982e-06	2.13532	0.094	0.021	0.0920761	2
Fgf2	5.8575e-06	2.12467	0.094	0.021	0.0921971	2
Rap2b	6.52735e-06	1.9003	0.129	0.039	0.102741	2
Bcl6	7.1391e-06	1.95474	0.124	0.036	0.112369	2
Sh2b1	7.21585e-06	1.39675	0.182	0.07	0.113577	2
Lrmp	7.78924e-06	1.16747	0.288	0.146	0.122603	2
5430427O19Rik	8.00164e-06	1.50408	0.159	0.056	0.125946	2
Anxa2	8.01422e-06	2.82921	0.059	0.008	0.126144	2
Cd52	9.4624e-06	1.52178	0.112	0.03	0.148938	2
Ercc6	9.75912e-06	1.59217	0.147	0.05	0.153609	2
Gm20721	1.02752e-05	1.51417	0.147	0.05	0.161732	2
Gnptab	1.05937e-05	1.46289	0.165	0.061	0.166745	2
Mrto4	1.06065e-05	2.14739	0.088	0.02	0.166946	2
Brix1	1.16712e-05	1.51114	0.141	0.047	0.183705	2
Tnfaip3	1.17409e-05	1.85165	0.129	0.041	0.184801	2
Snx8	1.1998e-05	1.2596	0.212	0.091	0.188848	2
4930533B01Rik	1.33073e-05	2.09225	0.1	0.026	0.209457	2
Pcyt1a	1.44606e-05	1.77787	0.118	0.035	0.227609	2
4930479D17Rik	1.5068e-05	1.2543	0.188	0.076	0.237171	2
Slc25a32	1.56909e-05	1.95474	0.076	0.015	0.246975	2
Tgif1	1.62083e-05	1.4116	0.165	0.062	0.255119	2
Hsd17b12	1.74339e-05	1.39675	0.176	0.07	0.27441	2
Eif4a1	1.81499e-05	1.17487	0.253	0.123	0.28568	2
Cd72	1.98534e-05	1.86163	0.082	0.018	0.312493	2
Nhlrc3	2.05112e-05	1.38646	0.159	0.059	0.322847	2
Mob3c	2.14177e-05	1.48268	0.165	0.064	0.337114	2
Alpk1	2.25972e-05	1.21778	0.194	0.082	0.355679	2
Efna5	2.32383e-05	1.70099	0.124	0.039	0.365771	2
Stt3b	2.43617e-05	1.17714	0.247	0.121	0.383453	2
Socs2	2.51823e-05	2.49531	0.071	0.014	0.396369	2
Cryzl2	2.55602e-05	1.8235	0.112	0.033	0.402317	2
Mak16	2.68122e-05	1.58035	0.141	0.05	0.422024	2
Slc25a43	2.73257e-05	2.53971	0.059	0.009	0.430106	2
Alcam	2.74958e-05	2.10675	0.129	0.044	0.432784	2
Bax	3.30283e-05	1.14739	0.194	0.083	0.519866	2
Tuba1c	3.57421e-05	2.06166	0.076	0.017	0.562581	2
AY512915	4.16465e-05	2.32671	0.088	0.023	0.655516	2
Arfgef2	4.54753e-05	1.13429	0.224	0.106	0.715782	2
Agap1	4.8221e-05	1.02186	0.224	0.105	0.758998	2
Rpia	4.82339e-05	1.86728	0.088	0.023	0.759202	2
Lrp12	5.43578e-05	1.17047	0.188	0.082	0.855591	2
Akirin1	5.65703e-05	1.16119	0.212	0.099	0.890416	2
Mdn1	5.66107e-05	1.06722	0.212	0.097	0.891053	2
Rab37	6.04118e-05	2.30267	0.071	0.015	0.950882	2
Akap1	6.24394e-05	2.17714	0.071	0.015	0.982796	2
Tnf	7.7084e-05	2.27667	0.059	0.011	1	2
Cxcl16	8.11573e-05	1.36978	0.135	0.05	1	2
Il4i1	0.000260255	2.29578	0.071	0.018	1	2
Prr5l	7.4501e-05	1.61371	0.135	0.05	1	2
C9orf72	6.57401e-05	1.15638	0.224	0.109	1	2
Iqgap1	0.00490673	1.60111	0.082	0.033	1	2
Olfr115	0.000348138	2.36978	0.053	0.011	1	2
Mvp	0.00164018	1.14739	0.124	0.055	1	2
Dab2	0.00164671	1.15504	0.129	0.059	1	2
Arrdc4	0.00593412	1.82921	0.053	0.017	1	2
Etf1	0.000215481	1.03275	0.188	0.088	1	2
Zhx2	0.000313078	1.27667	0.153	0.067	1	2
Arap2	0.000840962	1.59719	0.124	0.053	1	2
Pqlc2	0.00717533	1.21778	0.112	0.055	1	2
Gm4070	0.000392395	1.41869	0.106	0.038	1	2
Tfdp1	0.0075177	1.17047	0.094	0.042	1	2
Ints12	0.000146505	2.13532	0.076	0.02	1	2
Scpep1	6.96744e-05	1.53971	0.124	0.042	1	2
Eno1	9.90857e-05	1.09561	0.206	0.097	1	2
Gm38115	0.00095327	1.95474	0.059	0.015	1	2
Gm32250	0.000753683	1.12075	0.129	0.055	1	2
Ftl1	0.00544022	1.0336	0.194	0.117	1	2
Gpr84	0.000159396	1.88074	0.088	0.026	1	2
Azin1	0.000664204	1.16625	0.194	0.102	1	2
Mnt	0.000817573	1.66524	0.088	0.03	1	2
Dpp7	6.41497e-05	2.07022	0.071	0.015	1	2
Gm15345	0.00129343	1.42423	0.088	0.032	1	2
Nt5dc3	0.00181375	1.10675	0.129	0.059	1	2
Ttc27	0.000334648	1.49531	0.124	0.049	1	2
Slc35b3	0.0024295	1.00919	0.147	0.073	1	2
Creb5	0.00741799	1.14739	0.094	0.042	1	2
Masp1	0.000257914	1.95474	0.065	0.015	1	2
Armc5	0.00567608	1.12877	0.112	0.053	1	2
Gch1	0.00103285	1.73235	0.065	0.018	1	2
Vac14	0.000833854	1.14739	0.159	0.076	1	2
Pfkl	0.000141679	1.13658	0.194	0.091	1	2
Gins1	0.000954955	2.06166	0.065	0.018	1	2
Simc1	0.000345083	1.2543	0.129	0.052	1	2
Gtf3c4	0.000165405	1.86163	0.082	0.023	1	2
Por	0.000922484	1.09225	0.124	0.052	1	2
Ctbp1	0.000661797	1.48081	0.1	0.036	1	2
Slc39a13	0.00600295	1.23228	0.1	0.046	1	2
Zfp36	0.00843158	1.49531	0.076	0.032	1	2
Pbdc1	0.0016341	1.23228	0.112	0.047	1	2
Nme2	0.00306401	1.36978	0.088	0.035	1	2
Eepd1	0.000136458	1.2502	0.135	0.052	1	2
Vegfa	0.000444681	2.21778	0.059	0.014	1	2
Snhg1	0.00824706	1.34469	0.088	0.039	1	2
Lmnb1	0.00537371	1.26287	0.065	0.023	1	2
Mif4gd	0.00717805	1.16625	0.112	0.055	1	2
Trp53inp2	0.000114742	2.08027	0.065	0.014	1	2
9430038I01Rik	0.000728818	1.41042	0.112	0.044	1	2
Rab20	0.00734643	1.36978	0.082	0.035	1	2
Rbbp8	0.00401819	1.06166	0.129	0.064	1	2
Mapkapk3	0.000404185	1.26885	0.124	0.049	1	2
Pacsin1	0.00025178	1.37796	0.218	0.114	1	2
Igf2bp2	0.00174485	1.95474	0.053	0.014	1	2
As3mt	0.000569928	1.46932	0.106	0.039	1	2
Scarb1	7.48048e-05	1.77787	0.112	0.036	1	2
Ube2v1	0.000251052	2.08027	0.065	0.015	1	2
P4hb	0.00751502	1.2543	0.082	0.035	1	2
Cln8	0.000133527	2.46932	0.053	0.009	1	2
Trappc3	0.00055151	1.36978	0.124	0.05	1	2
Flna	0.00527185	1.33807	0.082	0.033	1	2
Slc16a3	0.000163115	1.72028	0.094	0.029	1	2
Mpdu1	0.00281243	1.19575	0.124	0.058	1	2
Gm42984	0.000975534	1.82921	0.059	0.015	1	2
Kri1	0.00113614	1.23228	0.112	0.046	1	2
Syvn1	0.00900975	1.30267	0.076	0.032	1	2
Plin2	0.00735227	1.12877	0.112	0.055	1	2
Mllt6	0.000204548	1.55619	0.112	0.039	1	2
Pdk3	0.0033458	1.53971	0.082	0.032	1	2
S1pr1	0.00358543	1.36978	0.082	0.032	1	2
Rec114	0.0058553	1.41418	0.1	0.046	1	2
Phb2	0.000315773	1.35067	0.129	0.052	1	2
Glod4	0.000177896	1.63282	0.129	0.05	1	2
Psat1	0.00122556	1.34177	0.094	0.035	1	2
Gga2	0.000175737	1.69171	0.082	0.023	1	2
Elovl5	0.00147732	1.53971	0.082	0.029	1	2
Morrbid	0.000230572	1.36978	0.159	0.07	1	2
Ppp1r1a	0.00196495	1.45224	0.065	0.02	1	2
Nup205	0.00228374	1.26669	0.1	0.041	1	2
Comtd1	0.00162231	1.46932	0.118	0.052	1	2
Atad2	0.000389072	1.2543	0.147	0.064	1	2
Mrps18b	0.000159428	1.95474	0.082	0.023	1	2
Rabgef1	0.00488157	1.26885	0.106	0.049	1	2
Sdad1	0.00345209	1.46932	0.094	0.039	1	2
Mettl17	0.00149591	1.39532	0.1	0.039	1	2
Trmo	0.00198618	1.48081	0.088	0.033	1	2
Thumpd2	0.00231294	1.47831	0.106	0.046	1	2
Pmpca	0.00464839	1.1929	0.118	0.056	1	2
Tsr3	0.000531875	1.70682	0.082	0.026	1	2
Capn10	0.000457933	1.60111	0.094	0.032	1	2
Tmem116	0.00179827	1.95474	0.059	0.017	1	2
Bnip3	0.000276874	2.05428	0.071	0.018	1	2
Rest	0.00296882	1.39286	0.1	0.042	1	2
Pa2g4	0.00251314	1.42423	0.094	0.038	1	2
Shq1	0.00513057	1.39835	0.082	0.033	1	2
Cpox	0.000947845	1.49531	0.082	0.027	1	2
A630072M18Rik	0.00690503	1.51417	0.071	0.027	1	2
Stx3	0.000535365	1.95474	0.071	0.02	1	2
A430106G13Rik	0.00297152	1.48526	0.071	0.024	1	2
Man1b1	0.00618675	1.30267	0.141	0.076	1	2
Zfp449	0.00125466	1.60111	0.088	0.032	1	2
Slc36a4	0.00580465	1.50728	0.059	0.02	1	2
Rbak	0.00940241	1.41418	0.059	0.021	1	2
