# Supplementary material for: Rod-shaped microglia represent a morphologically distinct subpopulation of disease-associated microglia
Source: J Neuroinflammation. 2025 Jul 16;22:184. doi: 10.1186/s12974-025-03504-5 (PMC12269120; doi:10.1186/s12974-025-03504-5)
Supplement: Supplementary file 5 — Supplementary Materials 4: Supplementary Data 3. Complete results of the pathway enrichment analysis performed using the Reactome 2024 database. [file 12974_2025_3504_MOESM5_ESM.xlsx]

## Sheet: Sheet1
Term	Overlap	P-value	Adjusted P-value	Odds Ratio	Combined Score	Genes
Dissolution of Fibrin Clot	3/13	0.00019822	0.0204828	33.1978	283.049	SERPINE2;PLAU;PLAUR
Platelet Degranulation	8/128	2.27543e-05	0.00465057	7.54713	80.6845	CAP1;CD63;APLP2;ITGB3;PLEK;PDGFA;CD9;IGF1
Response to Elevated Platelet Cytosolic Ca2+	8/133	3.00037e-05	0.00465057	7.2434	75.4342	CAP1;CD63;APLP2;ITGB3;PLEK;PDGFA;CD9;IGF1
Platelet Activation, Signaling and Aggregation	12/262	5.27291e-06	0.0016346	5.52508	67.1459	CAP1;CD63;DGKD;PRKCH;APLP2;ITGB3;PLEK;PDGFA;CD9;IGF1;GNG12;DGKZ
Hemostasis	22/707	5.13613e-07	0.00031844	3.84057	55.6183	CAP1;CD63;DGKD;PRKCH;SERPINE2;APLP2;ITGB3;PLEK;PLAUR;PDGFA;SLC3A2;IGF1;GNG12;DGKZ;FGR;PLAU;MICAL1;GNAS;ITGAX;CD9;ITGA5;PRKG1
Signaling by VEGF	6/108	0.000464346	0.0411277	6.58957	50.5742	NRP1;NRP2;FLT1;AXL;ITGB3;MAPKAPK2
Signaling by Receptor Tyrosine Kinases	15/536	0.000120593	0.0149536	3.3268	30.018	ATP6V1A;CD274;NRP1;NRP2;FLT1;DUSP3;ITGB3;PDGFA;IGF1;FGF1;ADAP1;HIF1A;AXL;MAPKAPK2;SGK1
Signal Transduction by L1	3/21	0.000873708	0.0677124	18.4358	129.839	NRP1;ITGB3;ITGA5
Effects of PIP2 Hydrolysis	3/27	0.00184604	0.127171	13.8226	87.0095	DGKD;PRKCH;DGKZ
Signal Transduction	38/2613	0.00212987	0.132052	1.76708	10.8705	ATP6V1A;CD274;NRP1;NRP2;DGKD;FLT1;ITGB3;PDGFA;FGF1;HIF1A;RASGRP3;BAIAP2L2;CNR2;RGS1;CCL4;CCL3;PRKG1;PRKCH;DUSP3;TPM4;IGF1;GNG12;ARHGAP26;ADAP1;DGKZ;ARHGAP24;TGFBR2;CLIP1;RRAGC;AXL;CPD;MAPKAPK2;OTULIN;GNAS;BCL2;ITGA5;SGK1;OPTN
NFE2L2 Regulating Tumorigenic Genes	2/11	0.00429152	0.221728	24.4556	133.31	BCL2;PDGFA
STAT3 Nuclear Events Downstream of ALK Signaling	2/11	0.00429152	0.221728	24.4556	133.31	CD274;HIF1A
Toll-like Receptor Cascades	6/174	0.00524748	0.250264	3.98742	20.934	DUSP3;CD180;MAPKAPK2;LY86;OPTN;CTSB
Ion Channel Transport	6/184	0.00684758	0.298418	3.76149	18.7467	ATP6V1A;CLCN7;TTYH2;ASPH;ATP10A;SGK1
GPER1 Signaling	3/45	0.00794636	0.298418	7.89146	38.1555	GNAS;ITGA5;GNG12
Platelet Homeostasis	4/87	0.00821567	0.298418	5.34317	25.6564	FGR;GNAS;GNG12;PRKG1
Interleukin-10 Signaling	3/46	0.00844471	0.298418	7.70755	36.7975	CSF1;CCL4;CCL3
Innate Immune System	19/1149	0.00866375	0.298418	1.92775	9.15412	ATP6V1A;CAP1;CD63;DUSP3;CD180;CTSZ;LY86;PLAUR;RELB;FGR;LAT2;PLAU;MAPKAPK2;BCL2;ITGAX;CD68;OPTN;PGM1;CTSB
G Alpha (Z) Signalling Events	3/48	0.00949548	0.298938	7.36425	34.2948	PRKCH;GNAS;GNG12
Cellular Responses to Mechanical Stimuli	4/93	0.0103349	0.298938	4.98144	22.7763	ITGB3;GNAS;ITGA5;GNG12
Response of Endothelial Cells to Shear Stress	4/93	0.0103349	0.298938	4.98144	22.7763	ITGB3;GNAS;ITGA5;GNG12
Regulation of TNFR1 Signaling	3/50	0.0106192	0.298938	7.05016	32.0436	MAPKAPK2;OTULIN;OPTN
Toll Like Receptor 4 (TLR4) Cascade	5/148	0.0114853	0.298938	3.88665	17.3604	DUSP3;CD180;MAPKAPK2;LY86;OPTN
Immune System	30/2150	0.0115718	0.298938	1.64765	7.34719	ATP6V1A;CD274;CD63;CSF1;CTSZ;HIF1A;RASGRP3;RELB;HECTD2;PLAU;ASB10;CCL4;ITGAX;CCL3;CD300LF;PRKG1;PGM1;CTSB;CAP1;DUSP3;CD180;LY86;PLAUR;FGR;LAT2;RNF144B;MAPKAPK2;BCL2;CD68;OPTN
Neutrophil Degranulation	10/478	0.0123795	0.30335	2.40385	10.557	CAP1;FGR;CD63;PLAU;CTSZ;ITGAX;PLAUR;CD68;PGM1;CTSB
Prostacyclin Signalling Through Prostacyclin Receptor	2/19	0.0127211	0.30335	12.9418	56.4845	GNAS;GNG12
Amino Acids Regulate mTORC1	3/55	0.013753	0.31581	6.37065	27.3078	ATP6V1A;RRAGC;FNIP2
Cellular Responses to Stimuli	15/887	0.0157442	0.326129	1.95153	8.10136	ATP6V1A;EGLN1;ITGB3;PDGFA;RPL10A;GNG12;HIF1A;HSPD1;RRAGC;MAPKAPK2;GNAS;BCL2;ITGA5;FNIP2;ATF3
Cellular Response to Starvation	5/161	0.0160257	0.326129	3.56041	14.7172	ATP6V1A;RRAGC;RPL10A;FNIP2;ATF3
Stimuli-sensing Channels	4/107	0.0165725	0.326129	4.3013	17.6354	CLCN7;TTYH2;ASPH;SGK1
TNF Signaling	3/59	0.0165993	0.326129	5.91441	24.2396	MAPKAPK2;OTULIN;OPTN
Integration of Energy Metabolism	4/108	0.0170909	0.326129	4.25972	17.3337	GNAS;CACNA1A;GNG12;ACACA
GABA Receptor Activation	3/60	0.0173585	0.326129	5.81035	23.5533	NPTN;GNG12;KCNJ2
Nuclear Events (Kinase and Transcription Factor Activation)	3/61	0.0181368	0.330729	5.70988	22.8956	DUSP3;MAPKAPK2;SGK1
Extracellular Matrix Organization	7/300	0.020212	0.358042	2.66553	10.3995	ADAMTS16;ITGB3;ITGAX;PDGFA;P3H3;ITGA5;CTSB
L1CAM Interactions	4/120	0.0241094	0.415217	3.81674	14.2179	NRP1;NRP2;ITGB3;ITGA5
Regulation of IGF Transport and Uptake by Insulin-like Growth Factor Binding Proteins (IGFBPs)	4/124	0.0267836	0.430463	3.68876	13.3532	CSF1;APLP2;FAM20C;IGF1
trans-Golgi Network Vesicle Budding	3/72	0.0279653	0.430463	4.79694	17.1576	CPD;CTSZ;DTNBP1
Activation of G Protein Gated Potassium Channels	2/29	0.0284661	0.430463	8.14444	28.9864	GNG12;KCNJ2
G Protein Gated Potassium Channels	2/29	0.0284661	0.430463	8.14444	28.9864	GNG12;KCNJ2
Inhibition of Voltage Gated Ca2+ Channels via Gbeta Gamma Subunits	2/29	0.0284661	0.430463	8.14444	28.9864	GNG12;KCNJ2
Signaling by ALK	2/30	0.03032	0.447581	7.85317	27.4543	CD274;HIF1A
MAPK Targets Nuclear Events Mediated by MAP Kinases	2/31	0.0322205	0.454016	7.58199	26.0453	DUSP3;MAPKAPK2
Turbulent Flow Shear Stress Activates Signaling by PIEZO1 and Integrins in Endothelial Cells	2/31	0.0322205	0.454016	7.58199	26.0453	ITGB3;ITGA5
Transport of Small Molecules	12/724	0.0334015	0.460198	1.89418	6.43862	ATP6V1A;CLCN7;TTYH2;ASPH;GNAS;LPL;ATP10A;SLC3A2;SLC15A3;GNG12;SGK1;LDLR
Regulation of Insulin Secretion	3/78	0.0343027	0.462341	4.41184	14.8791	GNAS;CACNA1A;GNG12
Glucagon Signaling in Metabolic Regulation	2/33	0.0361575	0.467035	7.09211	23.5449	GNAS;GNG12
Glucagon-type Ligand Receptors	2/33	0.0361575	0.467035	7.09211	23.5449	GNAS;GNG12
Inwardly Rectifying K+ Channels	2/35	0.0402694	0.476838	6.66162	21.3982	GNG12;KCNJ2
Integrin Cell Surface Interactions	3/85	0.0425533	0.476838	4.03379	12.7347	ITGB3;ITGAX;ITGA5
Fatty acyl-CoA Biosynthesis	2/37	0.0445486	0.476838	6.28032	19.5392	HACD2;ACACA
Activation of RAS in B Cells	1/5	0.0446836	0.476838	27.3674	85.062	RASGRP3
PTK6 Expression	1/5	0.0446836	0.476838	27.3674	85.062	HIF1A
Chylomicron Clearance	1/5	0.0446836	0.476838	27.3674	85.062	LDLR
TFAP2A Acts as a Transcriptional Repressor During Retinoic Acid Induced Cell Differentiation	1/5	0.0446836	0.476838	27.3674	85.062	HSPD1
G Alpha (Q) Signalling Events	5/219	0.0502078	0.476838	2.58778	7.74157	DGKD;PRKCH;RGS1;GNG12;DGKZ
Acrosome Reaction and Sperm Oocyte Membrane Binding	1/6	0.0533791	0.476838	21.8928	64.1533	CD9
SMAD2 3 Phosphorylation Motif Mutants in Cancer	1/6	0.0533791	0.476838	21.8928	64.1533	TGFBR2
Fibronectin Matrix Formation	1/6	0.0533791	0.476838	21.8928	64.1533	ITGA5
TGFBR1 KD Mutants in Cancer	1/6	0.0533791	0.476838	21.8928	64.1533	TGFBR2
Uptake and Function of Diphtheria Toxin	1/6	0.0533791	0.476838	21.8928	64.1533	CD9
Signaling by Interleukins	8/452	0.055192	0.476838	2.00621	5.81187	DUSP3;CSF1;MAPKAPK2;CCL4;BCL2;ITGAX;CCL3;HIF1A
Glucagon-like Peptide-1 (GLP1) Regulates Insulin Secretion	2/42	0.0559307	0.476838	5.49389	15.8424	GNAS;GNG12
ADORA2B Mediated Anti-Inflammatory Cytokines Production	2/43	0.0583174	0.476838	5.35962	15.2313	GNAS;GNG12
Activation of GABAB Receptors	2/43	0.0583174	0.476838	5.35962	15.2313	GNG12;KCNJ2
GABA B Receptor Activation	2/43	0.0583174	0.476838	5.35962	15.2313	GNG12;KCNJ2
Vasopressin Regulates Renal Water Homeostasis via Aquaporins	2/43	0.0583174	0.476838	5.35962	15.2313	GNAS;GNG12
Elastic Fibre Formation	2/44	0.0607389	0.476838	5.23175	14.655	ITGB3;ITGA5
Retinoid Metabolism and Transport	2/44	0.0607389	0.476838	5.23175	14.655	LPL;LDLR
VEGFA-VEGFR2 Pathway	3/99	0.0617233	0.476838	3.44309	9.58932	AXL;ITGB3;MAPKAPK2
NrCAM Interactions	1/7	0.0619959	0.476838	18.2431	50.7283	NRP2
Attachment of GPI Anchor to uPAR	1/7	0.0619959	0.476838	18.2431	50.7283	PLAUR
PTK6 Promotes HIF1A Stabilization	1/7	0.0619959	0.476838	18.2431	50.7283	HIF1A
CREB Phosphorylation	1/7	0.0619959	0.476838	18.2431	50.7283	MAPKAPK2
Defective HLCS Causes Multiple Carboxylase Deficiency	1/7	0.0619959	0.476838	18.2431	50.7283	ACACA
FGFR3b Ligand Binding and Activation	1/7	0.0619959	0.476838	18.2431	50.7283	FGF1
Signaling by LTK in Cancer	1/7	0.0619959	0.476838	18.2431	50.7283	CLIP1
Loss of Function of SMAD2 3 in Cancer	1/7	0.0619959	0.476838	18.2431	50.7283	TGFBR2
Loss of Function of TGFBR1 in Cancer	1/7	0.0619959	0.476838	18.2431	50.7283	TGFBR2
TBC RABGAPs	2/45	0.0631944	0.476838	5.10982	14.111	RAB7B;OPTN
TGF-beta Receptor Signaling Activates SMADs	2/47	0.068204	0.476838	4.88222	13.11	ITGB3;TGFBR2
ChREBP Activates Metabolic Gene Expression	1/8	0.0705347	0.476838	15.6361	41.4616	ACACA
RUNX2 Regulates Genes Involved in Cell Migration	1/8	0.0705347	0.476838	15.6361	41.4616	ITGA5
Defects in Biotin (Btn) Metabolism	1/8	0.0705347	0.476838	15.6361	41.4616	ACACA
Role of ABL in ROBO-SLIT Signaling	1/8	0.0705347	0.476838	15.6361	41.4616	CAP1
FGFR1b Ligand Binding and Activation	1/8	0.0705347	0.476838	15.6361	41.4616	FGF1
Signaling by TGF-beta Receptor Complex in Cancer	1/8	0.0705347	0.476838	15.6361	41.4616	TGFBR2
Synthesis of UDP-N-acetyl-glucosamine	1/8	0.0705347	0.476838	15.6361	41.4616	RENBP
TGFBR3 Regulates TGF-beta Signaling	1/8	0.0705347	0.476838	15.6361	41.4616	TGFBR2
VEGF Binds to VEGFR Leading to Receptor Dimerization	1/8	0.0705347	0.476838	15.6361	41.4616	FLT1
VEGF Ligand-Receptor Interactions	1/8	0.0705347	0.476838	15.6361	41.4616	FLT1
Metabolism of Fat-Soluble Vitamins	2/48	0.0707566	0.476838	4.77585	12.6489	LPL;LDLR
Toll Like Receptor 3 (TLR3) Cascade	3/106	0.0725736	0.483824	3.20795	8.41495	DUSP3;MAPKAPK2;OPTN
Post-translational Protein Phosphorylation	3/107	0.074189	0.489332	3.17694	8.26368	CSF1;APLP2;FAM20C
Chondroitin Sulfate Dermatan Sulfate Metabolism	2/50	0.0759533	0.490609	4.57639	11.7963	CHST11;XYLT1
BH3-only Proteins Associate With and Inactivate Anti-Apoptotic BCL-2 Members	1/9	0.0789962	0.490609	13.6809	34.7271	BCL2
CHL1 Interactions	1/9	0.0789962	0.490609	13.6809	34.7271	NRP1
SHC-related Events Triggered by IGF1R	1/9	0.0789962	0.490609	13.6809	34.7271	IGF1
MyD88-independent TLR4 Cascade	3/110	0.0791305	0.490609	3.0874	7.83168	DUSP3;MAPKAPK2;OPTN
TRIF (TICAM1)-mediated TLR4 Signaling	3/110	0.0791305	0.490609	3.0874	7.83168	DUSP3;MAPKAPK2;OPTN
Aquaporin-mediated Transport	2/52	0.0812671	0.493406	4.39289	11.0262	GNAS;GNG12
IRS-related Events Triggered by IGF1R	2/52	0.0812671	0.493406	4.39289	11.0262	IGF1;FGF1
Interleukin-4 and Interleukin-13 Signaling	3/112	0.0825027	0.493406	3.03044	7.56073	BCL2;ITGAX;HIF1A
Oxygen-dependent Proline Hydroxylation of Hypoxia-inducible Factor Alpha	2/53	0.0839661	0.493406	4.30654	10.6688	EGLN1;HIF1A
IGF1R Signaling Cascade	2/53	0.0839661	0.493406	4.30654	10.6688	IGF1;FGF1
Signaling by Type 1 Insulin-like Growth Factor 1 Receptor (IGF1R)	2/54	0.0866921	0.493406	4.2235	10.3281	IGF1;FGF1
mRNA Editing	1/10	0.0873811	0.493406	12.1602	29.6402	ADARB1
Chylomicron Remodeling	1/10	0.0873811	0.493406	12.1602	29.6402	LPL
FGFR2b Ligand Binding and Activation	1/10	0.0873811	0.493406	12.1602	29.6402	FGF1
Signaling by NTRK1 (TRKA)	3/115	0.0876754	0.493406	2.94882	7.17777	DUSP3;MAPKAPK2;SGK1
Golgi Associated Vesicle Biogenesis	2/56	0.0922226	0.493406	4.06667	9.6931	CPD;DTNBP1
Chemokine Receptors Bind Chemokines	2/57	0.0950257	0.493406	3.99253	9.39684	CCL4;CCL3
Biotin Transport and Metabolism	1/11	0.0956901	0.493406	10.9436	25.6808	ACACA
Purine Ribonucleoside Monophosphate Biosynthesis	1/11	0.0956901	0.493406	10.9436	25.6808	ADSSL1
Regulation of TBK1, IKK?-mediated Activation of IRF3, IRF7 Upon TLR3 Ligation	1/11	0.0956901	0.493406	10.9436	25.6808	OPTN
Regulation of Gene Expression by Hypoxia-inducible Factor	1/11	0.0956901	0.493406	10.9436	25.6808	HIF1A
Signaling by Activated Point Mutants of FGFR1	1/11	0.0956901	0.493406	10.9436	25.6808	FGF1
Non-integrin membrane-ECM Interactions	2/59	0.100704	0.493406	3.85205	8.84264	ITGB3;PDGFA
ALK Mutants Bind TKIs	1/12	0.103924	0.493406	9.94827	22.5238	EML4
PECAM1 Interactions	1/12	0.103924	0.493406	9.94827	22.5238	ITGB3
Presynaptic Depolarization and Calcium Channel Opening	1/12	0.103924	0.493406	9.94827	22.5238	CACNA1A
FGFR3 Mutant Receptor Activation	1/12	0.103924	0.493406	9.94827	22.5238	FGF1
Signaling by Activated Point Mutants of FGFR3	1/12	0.103924	0.493406	9.94827	22.5238	FGF1
Sphingolipid Catabolism	1/12	0.103924	0.493406	9.94827	22.5238	PLPP1
Cellular Responses to Stress	11/787	0.105071	0.493406	1.57851	3.55658	ATP6V1A;EGLN1;RRAGC;MAPKAPK2;BCL2;PDGFA;RPL10A;HIF1A;FNIP2;ATF3;HSPD1
Metabolism of Vitamins and Cofactors	4/198	0.107146	0.493406	2.27314	5.07719	LPL;LDLR;ACACA;NADK
Cellular Response to Hypoxia	2/62	0.109392	0.493406	3.65889	8.09644	EGLN1;HIF1A
Signaling by GPCR	10/706	0.111382	0.493406	1.59733	3.50581	DGKD;PRKCH;CNR2;RGS1;CCL4;GNAS;CCL3;ITGA5;GNG12;DGKZ
p38MAPK Events	1/13	0.112083	0.493406	9.11878	19.9566	MAPKAPK2
Phospholipase C-mediated Cascade; FGFR3	1/13	0.112083	0.493406	9.11878	19.9566	FGF1
ERKs Are Inactivated	1/13	0.112083	0.493406	9.11878	19.9566	DUSP3
FGFR2c Ligand Binding and Activation	1/13	0.112083	0.493406	9.11878	19.9566	FGF1
FGFR3 Ligand Binding and Activation	1/13	0.112083	0.493406	9.11878	19.9566	FGF1
FGFR3c Ligand Binding and Activation	1/13	0.112083	0.493406	9.11878	19.9566	FGF1
TICAM1-dependent Activation of IRF3 IRF7	1/13	0.112083	0.493406	9.11878	19.9566	OPTN
Trafficking and Processing of Endosomal TLR	1/13	0.112083	0.493406	9.11878	19.9566	CTSB
Ca2+ Pathway	2/63	0.112331	0.493406	3.59872	7.8679	GNG12;PRKG1
MAP Kinase Activation	2/63	0.112331	0.493406	3.59872	7.8679	DUSP3;MAPKAPK2
Cardiac Conduction	3/130	0.115464	0.493406	2.59856	5.60976	ASPH;FGF13;KCNJ2
Muscle Contraction	4/204	0.116078	0.493406	2.20427	4.74689	TPM4;ASPH;FGF13;KCNJ2
Diseases of Signal Transduction by Growth Factor Receptors and Second Messengers	7/451	0.118463	0.493406	1.74541	3.72323	EML4;CLIP1;TPM4;ITGB3;PDGFA;FGF1;TGFBR2
Nucleotide Biosynthesis	1/14	0.120168	0.493406	8.41691	17.8343	ADSSL1
Carnitine Shuttle	1/14	0.120168	0.493406	8.41691	17.8343	ACACA
Regulation of TBK1, IKK? (IKBKE)-mediated Activation of IRF3, IRF7	1/14	0.120168	0.493406	8.41691	17.8343	OPTN
FGFR1c Ligand Binding and Activation	1/14	0.120168	0.493406	8.41691	17.8343	FGF1
SEMA3A-Plexin Repulsion Signaling by Inhibiting Integrin Adhesion	1/14	0.120168	0.493406	8.41691	17.8343	NRP1
FGFR4 Ligand Binding and Activation	1/14	0.120168	0.493406	8.41691	17.8343	FGF1
Glycogen Breakdown (Glycogenolysis)	1/14	0.120168	0.493406	8.41691	17.8343	PGM1
Glycogen Synthesis	1/14	0.120168	0.493406	8.41691	17.8343	PGM1
Triglyceride Biosynthesis	1/14	0.120168	0.493406	8.41691	17.8343	GK
Tryptophan Catabolism	1/14	0.120168	0.493406	8.41691	17.8343	SLC3A2
Signaling by NTRKs	3/134	0.123374	0.499823	2.5187	5.27046	DUSP3;MAPKAPK2;SGK1
GPCR Downstream Signalling	9/633	0.124615	0.499823	1.60021	3.33248	DGKD;PRKCH;CNR2;RGS1;CCL4;GNAS;ITGA5;GNG12;DGKZ
p130Cas Linkage to MAPK Signaling for Integrins	1/15	0.12818	0.499823	7.81531	16.0551	ITGB3
Activation of BAD and Translocation to Mitochondria	1/15	0.12818	0.499823	7.81531	16.0551	BCL2
Phospholipase C-mediated Cascade; FGFR4	1/15	0.12818	0.499823	7.81531	16.0551	FGF1
Diseases Associated With Glycosylation Precursor Biosynthesis	1/15	0.12818	0.499823	7.81531	16.0551	PGM1
Response of EIF2AK1 (HRI) to Heme Deficiency	1/15	0.12818	0.499823	7.81531	16.0551	ATF3
GRB2 SOS Provides Linkage to MAPK Signaling for Integrins	1/15	0.12818	0.499823	7.81531	16.0551	ITGB3
High Laminar Flow Shear Stress Activates Signaling by PIEZO1 and PECAM1 CDH5 KDR in Endothelial Cell	2/69	0.130374	0.502805	3.27546	6.67324	GNAS;GNG12
Circadian Clock	2/70	0.133444	0.502805	3.22712	6.49967	BHLHE40;HIF1A
cGMP Effects	1/16	0.13612	0.502805	7.29392	14.5457	PRKG1
CRMPs in Sema3A Signaling	1/16	0.13612	0.502805	7.29392	14.5457	NRP1
Phospholipase C-mediated Cascade FGFR1	1/16	0.13612	0.502805	7.29392	14.5457	FGF1
Rap1 Signalling	1/16	0.13612	0.502805	7.29392	14.5457	PRKG1
Sema3A PAK Dependent Axon Repulsion	1/16	0.13612	0.502805	7.29392	14.5457	NRP1
TGF-beta Receptor Signaling in EMT (Epithelial to Mesenchymal Transition)	1/16	0.13612	0.502805	7.29392	14.5457	TGFBR2
Interleukin-17 Signaling	2/72	0.139632	0.502805	3.1346	6.17124	DUSP3;MAPKAPK2
Activated Point Mutants of FGFR2	1/17	0.143987	0.502805	6.83771	13.2517	FGF1
PKA Activation in Glucagon Signalling	1/17	0.143987	0.502805	6.83771	13.2517	GNAS
Butyrate Response Factor 1 (BRF1) Binds and Destabilizes mRNA	1/17	0.143987	0.502805	6.83771	13.2517	MAPKAPK2
Platelet Sensitization by LDL	1/17	0.143987	0.502805	6.83771	13.2517	FGR
Regulation of MITF-M-dependent Genes Involved in Lysosome Biogenesis and Autophagy	1/17	0.143987	0.502805	6.83771	13.2517	ATP6V1A
Tristetraprolin (TTP, ZFP36) Binds and Destabilizes mRNA	1/17	0.143987	0.502805	6.83771	13.2517	MAPKAPK2
Metabolism of Angiotensinogen to Angiotensins	1/17	0.143987	0.502805	6.83771	13.2517	CTSZ
Plasma Lipoprotein Assembly, Remodeling, and Clearance	2/75	0.149027	0.502805	3.00533	5.72103	LPL;LDLR
Extra-nuclear Estrogen Signaling	2/75	0.149027	0.502805	3.00533	5.72103	BCL2;GNG12
Mitochondrial Unfolded Protein Response (UPRmt)	1/18	0.151784	0.502805	6.43516	12.1322	HSPD1
Activation of IRF3, IRF7 Mediated by TBK1, IKK? (IKBKE)	1/18	0.151784	0.502805	6.43516	12.1322	OPTN
PI-3K Cascade FGFR3	1/18	0.151784	0.502805	6.43516	12.1322	FGF1
Phospholipase C-mediated Cascade; FGFR2	1/18	0.151784	0.502805	6.43516	12.1322	FGF1
Cell-extracellular Matrix Interactions	1/18	0.151784	0.502805	6.43516	12.1322	FBLIM1
FGFR1 Ligand Binding and Activation	1/18	0.151784	0.502805	6.43516	12.1322	FGF1
SHC-mediated Cascade FGFR3	1/18	0.151784	0.502805	6.43516	12.1322	FGF1
G Beta Gamma Signalling Through BTK	1/18	0.151784	0.502805	6.43516	12.1322	GNG12
ECM Proteoglycans	2/76	0.152187	0.502805	2.96456	5.58123	ITGB3;ITGAX
Assembly of Active LPL and LIPC Lipase Complexes	1/19	0.159509	0.502805	6.07735	11.1559	LPL
Phase 4 - Resting Membrane Potential	1/19	0.159509	0.502805	6.07735	11.1559	KCNJ2
Processive Synthesis on the C-strand of the Telomere	1/19	0.159509	0.502805	6.07735	11.1559	BLM
Regulation of MITF-M-dependent Genes Involved in Apoptosis	1/19	0.159509	0.502805	6.07735	11.1559	BCL2
Signaling by FGFR2 IIIa TM	1/19	0.159509	0.502805	6.07735	11.1559	FGF1
Synthesis, Secretion, and Deacylation of Ghrelin	1/19	0.159509	0.502805	6.07735	11.1559	IGF1
LDL Clearance	1/19	0.159509	0.502805	6.07735	11.1559	LDLR
G Alpha (I) Signalling Events	5/316	0.161996	0.502805	1.77185	3.22509	CNR2;RGS1;CCL4;GNAS;GNG12
Cell Surface Interactions at the Vascular Wall	4/233	0.163441	0.502805	1.92228	3.48183	ITGB3;ITGAX;SLC3A2;ITGA5
PI-3K Cascade FGFR4	1/20	0.167165	0.502805	5.7572	10.2983	FGF1
Chondroitin Sulfate Biosynthesis	1/20	0.167165	0.502805	5.7572	10.2983	CHST11
Protein Hydroxylation	1/20	0.167165	0.502805	5.7572	10.2983	ASPH
FGFR2 Ligand Binding and Activation	1/20	0.167165	0.502805	5.7572	10.2983	FGF1
SHC-mediated Cascade FGFR4	1/20	0.167165	0.502805	5.7572	10.2983	FGF1
FRS-mediated FGFR3 Signaling	1/20	0.167165	0.502805	5.7572	10.2983	FGF1
G Beta Gamma Signalling Through CDC42	1/20	0.167165	0.502805	5.7572	10.2983	GNG12
G Beta Gamma Signalling Through PLC Beta	1/20	0.167165	0.502805	5.7572	10.2983	GNG12
Signalling to RAS	1/20	0.167165	0.502805	5.7572	10.2983	MAPKAPK2
Synthesis of Leukotrienes (LT) and Eoxins (EX)	1/20	0.167165	0.502805	5.7572	10.2983	MAPKAPK2
Signaling by Insulin Receptor	2/82	0.171405	0.502805	2.74139	4.83505	ATP6V1A;FGF1
Death Receptor Signaling	3/157	0.172274	0.502805	2.14003	3.7636	MAPKAPK2;OTULIN;OPTN
G Alpha (S) Signalling Events	3/158	0.174515	0.502805	2.12611	3.71166	GNAS;ITGA5;GNG12
Constitutive Signaling by Aberrant PI3K in Cancer	2/83	0.174647	0.502805	2.70741	4.72439	PDGFA;FGF1
PI-3K Cascade FGFR1	1/21	0.174752	0.502805	5.46906	9.54017	FGF1
CD209 (DC-SIGN) Signaling	1/21	0.174752	0.502805	5.46906	9.54017	RELB
Presynaptic Function of Kainate Receptors	1/21	0.174752	0.502805	5.46906	9.54017	GNG12
SHC-mediated Cascade FGFR1	1/21	0.174752	0.502805	5.46906	9.54017	FGF1
Anti-inflammatory Response Favouring Leishmania Parasite Infection	3/159	0.176763	0.502805	2.11238	3.66063	FGR;GNAS;GNG12
Leishmania Parasite Growth and Survival	3/159	0.176763	0.502805	2.11238	3.66063	FGR;GNAS;GNG12
ADP Signalling Through P2Y Purinoceptor 12	1/22	0.182269	0.502805	5.20837	8.86605	GNG12
NPAS4 Regulates Expression of Target Genes	1/22	0.182269	0.502805	5.20837	8.86605	GEM
Acyl Chain Remodelling of PS	1/22	0.182269	0.502805	5.20837	8.86605	OSBPL8
Common Pathway of Fibrin Clot Formation	1/22	0.182269	0.502805	5.20837	8.86605	SERPINE2
Defects in Vitamin and Cofactor Metabolism	1/22	0.182269	0.502805	5.20837	8.86605	ACACA
ERK MAPK Targets	1/22	0.182269	0.502805	5.20837	8.86605	DUSP3
FRS-mediated FGFR4 Signaling	1/22	0.182269	0.502805	5.20837	8.86605	FGF1
Signaling by FGFR3 in Disease	1/22	0.182269	0.502805	5.20837	8.86605	FGF1
Peptide Hormone Metabolism	2/86	0.184431	0.502805	2.61032	4.41269	CTSZ;IGF1
Nuclear Events Mediated by NFE2L2	2/87	0.18771	0.502805	2.57948	4.3151	BCL2;PDGFA
Activated TAK1 Mediates P38 MAPK Activation	1/23	0.189719	0.502805	4.97137	8.26348	MAPKAPK2
Nitric Oxide Stimulates Guanylate Cyclase	1/23	0.189719	0.502805	4.97137	8.26348	PRKG1
PI-3K Cascade FGFR2	1/23	0.189719	0.502805	4.97137	8.26348	FGF1
SHC-mediated Cascade FGFR2	1/23	0.189719	0.502805	4.97137	8.26348	FGF1
FRS-mediated FGFR1 Signaling	1/23	0.189719	0.502805	4.97137	8.26348	FGF1
Intrinsic Pathway of Fibrin Clot Formation	1/23	0.189719	0.502805	4.97137	8.26348	SERPINE2
mTORC1-mediated Signalling	1/24	0.197101	0.502805	4.75498	7.72228	RRAGC
Other Interleukin Signaling	1/24	0.197101	0.502805	4.75498	7.72228	CSF1
Estrogen-dependent Nuclear Events Downstream of ESR-membrane Signaling	1/24	0.197101	0.502805	4.75498	7.72228	BCL2
G-protein Activation	1/24	0.197101	0.502805	4.75498	7.72228	GNG12
Impaired BRCA2 Binding to PALB2	1/24	0.197101	0.502805	4.75498	7.72228	BLM
Synthesis of Very Long-Chain Fatty acyl-CoAs	1/24	0.197101	0.502805	4.75498	7.72228	HACD2
Thromboxane Signalling Through TP Receptor	1/24	0.197101	0.502805	4.75498	7.72228	GNG12
Collagen Formation	2/90	0.197594	0.502805	2.49116	4.03952	P3H3;CTSB
ADP Signalling Through P2Y Purinoceptor 1	1/25	0.204416	0.502805	4.55663	7.2341	GNG12
Basigin Interactions	1/25	0.204416	0.502805	4.55663	7.2341	SLC3A2
Defective HDR Through Homologous Recombination Repair Due to PALB2 Loss of BRCA1 Binding Function	1/25	0.204416	0.502805	4.55663	7.2341	BLM
Defective HDR Through Homologous Recomb Repair Due to PALB2 Loss of BRCA2 RAD51 RAD51C Binding Fnc	1/25	0.204416	0.502805	4.55663	7.2341	BLM
Defective Homologous Recombination Repair (HRR) Due to BRCA1 Loss of Function	1/25	0.204416	0.502805	4.55663	7.2341	BLM
Defective Homologous Recombination Repair (HRR) Due to PALB2 Loss of Function	1/25	0.204416	0.502805	4.55663	7.2341	BLM
Downstream Signaling of Activated FGFR3	1/25	0.204416	0.502805	4.55663	7.2341	FGF1
FRS-mediated FGFR2 Signaling	1/25	0.204416	0.502805	4.55663	7.2341	FGF1
G Beta Gamma Signalling Through PI3Kgamma	1/25	0.204416	0.502805	4.55663	7.2341	GNG12
Glycogen Metabolism	1/25	0.204416	0.502805	4.55663	7.2341	PGM1
Inflammasomes	1/25	0.204416	0.502805	4.55663	7.2341	BCL2
Signaling by ALK Fusions and Activated Point Mutants	2/93	0.20754	0.502805	2.40867	3.78746	EML4;TPM4
Signaling by ALK in Cancer	2/93	0.20754	0.502805	2.40867	3.78746	EML4;TPM4
Class B 2 (Secretin Family Receptors)	2/94	0.210868	0.502805	2.38237	3.70821	GNAS;GNG12
Signaling by TGF-beta Receptor Complex	2/94	0.210868	0.502805	2.38237	3.70821	ITGB3;TGFBR2
MITF-M-dependent Gene Expression	2/94	0.210868	0.502805	2.38237	3.70821	ATP6V1A;BCL2
A Tetrasaccharide Linker Sequence Is Required for GAG Synthesis	1/26	0.211665	0.502805	4.37414	6.79196	XYLT1
Attachment and Entry 9694614	1/26	0.211665	0.502805	4.37414	6.79196	NRP1
Downregulation of TGF-beta Receptor Signaling	1/26	0.211665	0.502805	4.37414	6.79196	TGFBR2
Fertilization	1/26	0.211665	0.502805	4.37414	6.79196	CD9
Gluconeogenesis	1/26	0.211665	0.502805	4.37414	6.79196	TPI1
TNFR1-induced Proapoptotic Signaling	1/26	0.211665	0.502805	4.37414	6.79196	OPTN
Fatty Acid Metabolism	3/176	0.21611	0.510097	1.90315	2.91557	MAPKAPK2;HACD2;ACACA
Downstream Signaling of Activated FGFR4	1/27	0.218848	0.510097	4.20569	6.39004	FGF1
Resolution of D-loop Structures Through Synthesis-Dependent Strand Annealing (SDSA)	1/27	0.218848	0.510097	4.20569	6.39004	BLM
Syndecan Interactions	1/27	0.218848	0.510097	4.20569	6.39004	ITGB3
Integrin Signaling	1/27	0.218848	0.510097	4.20569	6.39004	ITGB3
RAF MAP Kinase Cascade	4/265	0.222272	0.513183	1.68384	2.53225	ITGB3;PDGFA;FGF1;RASGRP3
MyD88 Cascade Initiated on Plasma Membrane	2/98	0.224227	0.513183	2.28264	3.41276	DUSP3;MAPKAPK2
Toll Like Receptor 10 (TLR10) Cascade	2/98	0.224227	0.513183	2.28264	3.41276	DUSP3;MAPKAPK2
Toll Like Receptor 5 (TLR5) Cascade	2/98	0.224227	0.513183	2.28264	3.41276	DUSP3;MAPKAPK2
ATF4 Activates Genes in Response to Endoplasmic Reticulum Stress	1/28	0.225966	0.513183	4.04972	6.02344	ATF3
Adrenaline,noradrenaline Inhibits Insulin Secretion	1/28	0.225966	0.513183	4.04972	6.02344	GNG12
BMAL1 CLOCK,NPAS2 Activates Circadian Gene Expression	1/28	0.225966	0.513183	4.04972	6.02344	BHLHE40
Visual Phototransduction	2/99	0.227578	0.514561	2.25899	3.3439	LPL;LDLR
Transmission Across Chemical Synapses	4/269	0.229998	0.514561	1.65809	2.43687	NPTN;CACNA1A;GNG12;KCNJ2
Negative Regulation of FGFR3 Signaling	1/29	0.23302	0.514561	3.90489	5.68799	FGF1
Downstream Signal Transduction	1/29	0.23302	0.514561	3.90489	5.68799	PDGFA
Energy Dependent Regulation of mTOR by LKB1-AMPK	1/29	0.23302	0.514561	3.90489	5.68799	RRAGC
MAPK1 MAPK3 Signaling	4/271	0.233886	0.514561	1.6455	2.39078	ITGB3;PDGFA;FGF1;RASGRP3
TRAF6 Mediated Induction of NFkB and MAP Kinases Upon TLR7 8 or 9 Activation	2/102	0.23765	0.514561	2.19089	3.14821	DUSP3;MAPKAPK2
Activation of BH3-only Proteins	1/30	0.240009	0.514561	3.77005	5.38016	BCL2
Activation of Kainate Receptors Upon Glutamate Binding	1/30	0.240009	0.514561	3.77005	5.38016	GNG12
PD-1 Signaling	1/30	0.240009	0.514561	3.77005	5.38016	CD274
Downstream Signaling of Activated FGFR2	1/30	0.240009	0.514561	3.77005	5.38016	FGF1
Synthesis of Active Ubiquitin Roles of E1 and E2 Enzymes	1/30	0.240009	0.514561	3.77005	5.38016	OTULIN
Insulin Receptor Recycling	1/30	0.240009	0.514561	3.77005	5.38016	ATP6V1A
MyD88 Dependent Cascade Initiated on Endosome	2/103	0.241013	0.514561	2.16909	3.08641	DUSP3;MAPKAPK2
Potassium Channels	2/103	0.241013	0.514561	2.16909	3.08641	GNG12;KCNJ2
Negative Regulation of FGFR4 Signaling	1/31	0.246936	0.514561	3.6442	5.09688	FGF1
Nicotinate Metabolism	1/31	0.246936	0.514561	3.6442	5.09688	NADK
RHO GTPases Activate IQGAPs	1/31	0.246936	0.514561	3.6442	5.09688	CLIP1
Downstream Signaling of Activated FGFR1	1/31	0.246936	0.514561	3.6442	5.09688	FGF1
FGFR1 Mutant Receptor Activation	1/31	0.246936	0.514561	3.6442	5.09688	FGF1
Signaling by CSF1 (M-CSF) in Myeloid Cells	1/31	0.246936	0.514561	3.6442	5.09688	CSF1
Transferrin Endocytosis and Recycling	1/31	0.246936	0.514561	3.6442	5.09688	ATP6V1A
Response of EIF2AK4 (GCN2) to Amino Acid Deficiency	2/106	0.251113	0.514561	2.1062	2.91045	RPL10A;ATF3
PIP3 Activates AKT Signaling	4/281	0.253556	0.514561	1.58528	2.17528	RRAGC;PDGFA;FGF1;SGK1
Nuclear Signaling by ERBB4	1/32	0.253799	0.514561	3.52647	4.83553	ADAP1
PINK1-PRKN Mediated Mitophagy	1/32	0.253799	0.514561	3.52647	4.83553	OPTN
Phase 0 - Rapid Depolarisation	1/32	0.253799	0.514561	3.52647	4.83553	FGF13
G-protein Beta Gamma Signalling	1/32	0.253799	0.514561	3.52647	4.83553	GNG12
Thrombin Signalling Through Proteinase Activated Receptors (PARs)	1/32	0.253799	0.514561	3.52647	4.83553	GNG12
Sphingolipid Metabolism	2/107	0.254483	0.514561	2.08603	2.85478	SGMS1;PLPP1
Toll Like Receptor 7 8 (TLR7 8) Cascade	2/107	0.254483	0.514561	2.08603	2.85478	DUSP3;MAPKAPK2
Transport of Inorganic Cations Anions and Amino Acids Oligopeptides	2/107	0.254483	0.514561	2.08603	2.85478	SLC3A2;SLC15A3
Negative Regulation of FGFR1 Signaling	1/33	0.2606	0.514561	3.41609	4.59385	FGF1
Amino Acid Transport Across the Plasma Membrane	1/33	0.2606	0.514561	3.41609	4.59385	SLC3A2
PERK Regulates Gene Expression	1/33	0.2606	0.514561	3.41609	4.59385	ATF3
Cargo Concentration in the ER	1/33	0.2606	0.514561	3.41609	4.59385	CTSZ
Regulation of Pyruvate Metabolism	1/33	0.2606	0.514561	3.41609	4.59385	LDHA
FGFR2 Mutant Receptor Activation	1/33	0.2606	0.514561	3.41609	4.59385	FGF1
Signal Amplification	1/33	0.2606	0.514561	3.41609	4.59385	GNG12
Synthesis of Bile Acids and Bile Salts	1/33	0.2606	0.514561	3.41609	4.59385	CH25H
TNFR1-induced NF-kappa-B Signaling Pathway	1/33	0.2606	0.514561	3.41609	4.59385	OPTN
PI3K AKT Signaling in Cancer	2/110	0.264598	0.517576	2.02778	2.69602	PDGFA;FGF1
Toll Like Receptor 9 (TLR9) Cascade	2/110	0.264598	0.517576	2.02778	2.69602	DUSP3;MAPKAPK2
Negative Regulation of FGFR2 Signaling	1/34	0.26734	0.517576	3.31241	4.36984	FGF1
Plasma Lipoprotein Remodeling	1/34	0.26734	0.517576	3.31241	4.36984	LPL
Signalling to ERKs	1/34	0.26734	0.517576	3.31241	4.36984	MAPKAPK2
Telomere C-strand (Lagging Strand) Synthesis	1/34	0.26734	0.517576	3.31241	4.36984	BLM
PI5P, PP2A and IER3 Regulate PI3K AKT Signaling	2/111	0.267971	0.517576	2.00907	2.6457	PDGFA;FGF1
Metabolism of Carbohydrates	4/290	0.271544	0.517618	1.53469	2.00067	TPI1;CHST11;XYLT1;PGM1
Resolution of D-loop Structures Through Holliday Junction Intermediates	1/35	0.274019	0.517618	3.21482	4.16177	BLM
Impaired BRCA2 Binding to RAD51	1/35	0.274019	0.517618	3.21482	4.16177	BLM
Transcriptional Regulation by NPAS4	1/35	0.274019	0.517618	3.21482	4.16177	GEM
Lysosome Vesicle Biogenesis	1/35	0.274019	0.517618	3.21482	4.16177	CTSZ
Cytokine Signaling in Immune System	9/776	0.275892	0.517618	1.29217	1.66398	DUSP3;CSF1;MAPKAPK2;CCL4;BCL2;ITGAX;CCL3;HIF1A;RELB
O-linked Glycosylation	2/114	0.278085	0.517618	1.95496	2.50201	ADAMTS16;GALNT7
ROS and RNS Production in Phagocytes	1/36	0.280637	0.517618	3.12281	3.96814	ATP6V1A
Regulation of TP53 Degradation	1/36	0.280637	0.517618	3.12281	3.96814	SGK1
Resolution of D-Loop Structures	1/36	0.280637	0.517618	3.12281	3.96814	BLM
Signaling by High-Kinase Activity BRAF Mutants	1/36	0.280637	0.517618	3.12281	3.96814	ITGB3
Striated Muscle Contraction	1/36	0.280637	0.517618	3.12281	3.96814	TPM4
Transcriptional Regulation by the AP-2 (TFAP2) Family of Transcription Factors	1/36	0.280637	0.517618	3.12281	3.96814	HSPD1
MyD88 MAL(TIRAP) Cascade Initiated on Plasma Membrane	2/115	0.281456	0.517618	1.93756	2.4564	DUSP3;MAPKAPK2
Toll Like Receptor TLR6 TLR2 Cascade	2/115	0.281456	0.517618	1.93756	2.4564	DUSP3;MAPKAPK2
Neurotransmitter Receptors and Postsynaptic Signal Transmission	3/204	0.28413	0.517618	1.6357	2.05825	NPTN;GNG12;KCNJ2
EML4 and NUDC in Mitotic Spindle Formation	2/116	0.284824	0.517618	1.92047	2.41188	EML4;CLIP1
Molecules Associated With Elastic Fibres	1/37	0.287195	0.517618	3.03591	3.78759	ITGB3
Plasma Lipoprotein Clearance	1/37	0.287195	0.517618	3.03591	3.78759	LDLR
RHOV GTPase Cycle	1/37	0.287195	0.517618	3.03591	3.78759	TPM4
Regulation of TP53 Expression and Degradation	1/37	0.287195	0.517618	3.03591	3.78759	SGK1
HDR Through Single Strand Annealing (SSA)	1/37	0.287195	0.517618	3.03591	3.78759	BLM
Sphingolipid De Novo Biosynthesis	1/37	0.287195	0.517618	3.03591	3.78759	SGMS1
Negative Regulation of the PI3K AKT Network	2/118	0.291558	0.518774	1.88716	2.32596	PDGFA;FGF1
Toll Like Receptor 2 (TLR2) Cascade	2/118	0.291558	0.518774	1.88716	2.32596	DUSP3;MAPKAPK2
Toll Like Receptor TLR1 TLR2 Cascade	2/118	0.291558	0.518774	1.88716	2.32596	DUSP3;MAPKAPK2
Cooperation of PDCL (PhLP1) and TRiC CCT in G-protein Beta Folding	1/38	0.293693	0.518774	2.95371	3.61894	GNG12
Defective B3GALTL Causes PpS	1/38	0.293693	0.518774	2.95371	3.61894	ADAMTS16
Signaling by FGFR1 in Disease	1/38	0.293693	0.518774	2.95371	3.61894	FGF1
Triglyceride Metabolism	1/38	0.293693	0.518774	2.95371	3.61894	GK
KEAP1-NFE2L2 Pathway	2/119	0.294921	0.519464	1.87094	2.28451	BCL2;PDGFA
Signaling by ROBO Receptors	3/210	0.298994	0.519783	1.58781	1.91701	CAP1;NRP1;RPL10A
Mitophagy	1/39	0.300133	0.519783	2.87584	3.46116	OPTN
NGF-stimulated Transcription	1/39	0.300133	0.519783	2.87584	3.46116	SGK1
O-glycosylation of TSR Domain-Containing Proteins	1/39	0.300133	0.519783	2.87584	3.46116	ADAMTS16
Platelet Aggregation (Plug Formation)	1/39	0.300133	0.519783	2.87584	3.46116	ITGB3
Formation of Fibrin Clot (Clotting Cascade)	1/39	0.300133	0.519783	2.87584	3.46116	SERPINE2
Presynaptic Phase of Homologous DNA Pairing and Strand Exchange	1/40	0.306514	0.526423	2.80195	3.31329	BLM
Signaling by FGFR3	1/40	0.306514	0.526423	2.80195	3.31329	FGF1
MAP2K and MAPK Activation	1/40	0.306514	0.526423	2.80195	3.31329	ITGB3
Rab Regulation of Trafficking	2/123	0.308352	0.528116	1.80872	2.12799	RAB7B;OPTN
Defective Homologous Recombination Repair (HRR) Due to BRCA2 Loss of Function	1/41	0.312837	0.528499	2.73177	3.17451	BLM
Diseases of DNA Double-Strand Break Repair	1/41	0.312837	0.528499	2.73177	3.17451	BLM
Signaling by FGFR4	1/41	0.312837	0.528499	2.73177	3.17451	FGF1
Signaling by RAF1 Mutants	1/41	0.312837	0.528499	2.73177	3.17451	ITGB3
MTOR Signalling	1/41	0.312837	0.528499	2.73177	3.17451	RRAGC
RHOF GTPase Cycle	1/42	0.319103	0.533353	2.665	3.04408	BAIAP2L2
RND1 GTPase Cycle	1/42	0.319103	0.533353	2.665	3.04408	CPD
RND3 GTPase Cycle	1/42	0.319103	0.533353	2.665	3.04408	CPD
MAPK Family Signaling Cascades	4/314	0.320433	0.533353	1.41414	1.6094	ITGB3;PDGFA;FGF1;RASGRP3
Reproduction	2/127	0.321732	0.533353	1.75049	1.98512	BLM;CD9
Glycosaminoglycan Metabolism	2/127	0.321732	0.533353	1.75049	1.98512	CHST11;XYLT1
Metabolism of Water-Soluble Vitamins and Cofactors	2/127	0.321732	0.533353	1.75049	1.98512	ACACA;NADK
Activation of Gene Expression by SREBF (SREBP)	1/43	0.325313	0.534997	2.60142	2.92131	ACACA
Signaling by FGFR2 in Disease	1/43	0.325313	0.534997	2.60142	2.92131	FGF1
Homologous DNA Pairing and Strand Exchange	1/43	0.325313	0.534997	2.60142	2.92131	BLM
PI3K Cascade	1/44	0.331465	0.539393	2.54079	2.80563	FGF1
Bile Acid and Bile Salt Metabolism	1/44	0.331465	0.539393	2.54079	2.80563	CH25H
Smooth Muscle Contraction	1/44	0.331465	0.539393	2.54079	2.80563	TPM4
Uptake and Actions of Bacterial Toxins	1/44	0.331465	0.539393	2.54079	2.80563	CD9
Intracellular Signaling by Second Messengers	4/321	0.334848	0.540798	1.38241	1.51247	RRAGC;PDGFA;FGF1;SGK1
Metabolism	22/2181	0.337066	0.540798	1.12465	1.22303	OSBPL8;TPI1;SGMS1;GK;XYLT1;CACNA1A;LPL;SLC3A2;RPL10A;GNG12;HACD2;ACACA;CH25H;LDHA;CHST11;MAPKAPK2;GNAS;ADSSL1;LDLR;PLPP1;NADK;PGM1
Paradoxical Activation of RAF Signaling by Kinase Inactive BRAF	1/45	0.337562	0.540798	2.48292	2.69647	ITGB3
Signaling by RAS Mutants	1/45	0.337562	0.540798	2.48292	2.69647	ITGB3
Signaling by Moderate Kinase Activity BRAF Mutants	1/45	0.337562	0.540798	2.48292	2.69647	ITGB3
Signaling Downstream of RAS Mutants	1/45	0.337562	0.540798	2.48292	2.69647	ITGB3
NIK-->noncanonical NF-kB Signaling	1/46	0.343604	0.544846	2.42762	2.59335	RELB
PKMTs Methylate Histone Lysines	1/46	0.343604	0.544846	2.42762	2.59335	DOT1L
Early SARS-CoV-2 Infection Events	1/46	0.343604	0.544846	2.42762	2.59335	NRP1
M-decay Degradation of Maternal mRNAs by Maternally Stored Factors	1/46	0.343604	0.544846	2.42762	2.59335	ELL2
Beta-catenin Independent WNT Signaling	2/134	0.344987	0.545643	1.65707	1.76353	GNG12;PRKG1
Post-translational Protein Modification	15/1457	0.348097	0.549161	1.14462	1.20789	GALNT7;BLM;CSF1;APLP2;CTSZ;PLAUR;HIF1A;RENBP;TGFBR2;ADAMTS16;ASPH;ASB10;OTULIN;FAM20C;RAB7B
Sensory Perception of Taste	1/47	0.349591	0.550118	2.37473	2.49582	KCNJ2
MITF-M-regulated Melanocyte Development	2/136	0.351586	0.551857	1.63217	1.70611	ATP6V1A;BCL2
NOTCH1 Intracellular Domain Regulates Transcription	1/48	0.355524	0.555226	2.32409	2.40348	HIF1A
IRS-mediated Signalling	1/48	0.355524	0.555226	2.32409	2.40348	FGF1
Pyruvate Metabolism	1/49	0.361403	0.560174	2.27555	2.31597	LDHA
Dectin-1 Mediated Noncanonical NF-kB Signaling	1/49	0.361403	0.560174	2.27555	2.31597	RELB
Signaling by TGFBR3	1/49	0.361403	0.560174	2.27555	2.31597	TGFBR2
Degradation of the Extracellular Matrix	2/140	0.364715	0.563899	1.58454	1.59823	ADAMTS16;CTSB
Axon Guidance	6/541	0.370264	0.571054	1.22874	1.2208	CAP1;NRP1;NRP2;ITGB3;ITGA5;RPL10A
Diseases of DNA Repair	1/51	0.373001	0.572427	2.18431	2.15411	BLM
Extension of Telomeres	1/51	0.373001	0.572427	2.18431	2.15411	BLM
Macroautophagy	2/143	0.374496	0.573303	1.55059	1.52295	RRAGC;OPTN
Signaling by FGFR1	1/52	0.378721	0.578343	2.14137	2.07918	FGF1
Diseases of Glycosylation	2/146	0.384216	0.582026	1.51806	1.4521	ADAMTS16;PGM1
RHOD GTPase Cycle	1/53	0.384389	0.582026	2.10008	2.00789	ARHGAP26
Metabolism of Lipids	8/758	0.385647	0.582026	1.16892	1.11379	CH25H;OSBPL8;SGMS1;GK;MAPKAPK2;HACD2;PLPP1;ACACA
Parasitic Infection Pathways	3/245	0.385827	0.582026	1.35574	1.29116	FGR;GNAS;GNG12
Leishmania Infection	3/245	0.385827	0.582026	1.35574	1.29116	FGR;GNAS;GNG12
RHO GTPase Cycle	5/450	0.389983	0.58394	1.2298	1.15804	BAIAP2L2;TPM4;CPD;ARHGAP26;ARHGAP24
Insulin Receptor Signalling Cascade	1/54	0.390006	0.58394	2.06036	1.94002	FGF1
Ion Homeostasis	1/54	0.390006	0.58394	2.06036	1.94002	ASPH
RHOA GTPase Cycle	2/149	0.393871	0.58394	1.48685	1.38535	ARHGAP26;ARHGAP24
RHOJ GTPase Cycle	1/55	0.395572	0.58394	2.0221	1.87534	ARHGAP26
Signaling by Non-Receptor Tyrosine Kinases	1/55	0.395572	0.58394	2.0221	1.87534	HIF1A
Signaling by PTK6	1/55	0.395572	0.58394	2.0221	1.87534	HIF1A
Intrinsic Pathway for Apoptosis	1/55	0.395572	0.58394	2.0221	1.87534	BCL2
Ion Transport by P-type ATPases	1/55	0.395572	0.58394	2.0221	1.87534	ATP10A
Regulation of Cholesterol Biosynthesis by SREBP (SREBF)	1/56	0.401088	0.590676	1.98523	1.81366	ACACA
Heparan Sulfate Heparin (HS-GAG) Metabolism	1/57	0.406553	0.595894	1.94968	1.75479	XYLT1
Meiotic Recombination	1/57	0.406553	0.595894	1.94968	1.75479	BLM
Signaling by ERBB4	1/58	0.411969	0.598229	1.91538	1.69857	ADAP1
Signaling by PDGF	1/58	0.411969	0.598229	1.91538	1.69857	PDGFA
Nervous System Development	6/567	0.412536	0.598229	1.17021	1.03614	CAP1;NRP1;NRP2;ITGB3;ITGA5;RPL10A
CDC42 GTPase Cycle	2/155	0.412971	0.598229	1.4281	1.26298	ARHGAP26;ARHGAP24
Metabolism of Steroids	2/155	0.412971	0.598229	1.4281	1.26298	CH25H;ACACA
Arachidonate Metabolism	1/59	0.417336	0.600344	1.88226	1.64484	MAPKAPK2
RHOQ GTPase Cycle	1/59	0.417336	0.600344	1.88226	1.64484	ARHGAP26
Iron Uptake and Transport	1/59	0.417336	0.600344	1.88226	1.64484	ATP6V1A
GPCR Ligand Binding	5/467	0.420591	0.603627	1.18351	1.02503	CNR2;CCL4;GNAS;CCL3;GNG12
Autophagy	2/158	0.42241	0.604837	1.40043	1.20686	RRAGC;OPTN
Nucleotide-binding Domain, Leucine Rich Repeat Containing Receptor (NLR) Signaling Pathways	1/61	0.427923	0.606779	1.81934	1.54427	BCL2
Assembly of Collagen Fibrils and Other Multimeric Structures	1/61	0.427923	0.606779	1.81934	1.54427	CTSB
Regulation of PTEN Gene Transcription	1/61	0.427923	0.606779	1.81934	1.54427	RRAGC
Gamma Carboxylation, Hypusinylation, Hydroxylation, and Arylsulfatase Activation	1/61	0.427923	0.606779	1.81934	1.54427	ASPH
Regulation of TP53 Activity	2/160	0.42866	0.606779	1.38256	1.17115	BLM;SGK1
Signaling by TGFB Family Members	2/161	0.431772	0.608842	1.37379	1.15379	ITGB3;TGFBR2
Diseases of Metabolism	3/264	0.432082	0.608842	1.25583	1.05382	ADAMTS16;ACACA;PGM1
Signaling by FGFR in Disease	1/63	0.438319	0.614837	1.76047	1.45205	FGF1
Transcriptional Regulation by MECP2	1/63	0.438319	0.614837	1.76047	1.45205	SGK1
Collagen Degradation	1/64	0.443447	0.617836	1.73244	1.40878	CTSB
Semaphorin Interactions	1/64	0.443447	0.617836	1.73244	1.40878	NRP1
Synthesis of Substrates in N-glycan Biosythesis	1/64	0.443447	0.617836	1.73244	1.40878	RENBP
O-linked Glycosylation of Mucins	1/65	0.448528	0.619348	1.70528	1.36727	GALNT7
RAB Geranylgeranylation	1/65	0.448528	0.619348	1.70528	1.36727	RAB7B
Signaling by BRAF and RAF1 Fusions	1/65	0.448528	0.619348	1.70528	1.36727	ITGB3
Mitochondrial Protein Import	1/65	0.448528	0.619348	1.70528	1.36727	HSPD1
Collagen Biosynthesis and Modifying Enzymes	1/67	0.458552	0.631782	1.65344	1.28916	P3H3
Downstream Signaling Events of B Cell Receptor (BCR)	1/68	0.463495	0.637178	1.62868	1.25239	RASGRP3
COPII-mediated Vesicle Transport	1/69	0.468394	0.641069	1.60465	1.21704	CTSZ
HDR Through Homologous Recombination (HRR)	1/69	0.468394	0.641069	1.60465	1.21704	BLM
RHOB GTPase Cycle	1/70	0.473248	0.646286	1.58131	1.18303	ARHGAP26
Diseases Associated With O-glycosylation of Proteins	1/71	0.478059	0.651421	1.55864	1.15031	ADAMTS16
RHOC GTPase Cycle	1/74	0.492229	0.666336	1.49436	1.05922	ARHGAP26
Signaling by NOTCH1	1/74	0.492229	0.666336	1.49436	1.05922	HIF1A
Glycolysis	1/74	0.492229	0.666336	1.49436	1.05922	TPI1
Signaling by FGFR2	1/75	0.496867	0.671149	1.47409	1.03103	FGF1
RAC1 GTPase Cycle	2/184	0.500699	0.674418	1.19878	0.829256	ARHGAP26;ARHGAP24
Regulation of mRNA Stability by Proteins That Bind AU-rich Elements	1/76	0.501463	0.674418	1.45436	1.00384	MAPKAPK2
Protein Ubiquitination	1/77	0.506017	0.675789	1.43516	0.977608	OTULIN
SUMOylation of DNA Damage Response and Repair Proteins	1/77	0.506017	0.675789	1.43516	0.977608	BLM
G2 M DNA Damage Checkpoint	1/77	0.506017	0.675789	1.43516	0.977608	BLM
Antigen Processing Ubiquitination & Proteasome Degradation	3/296	0.506842	0.675789	1.11684	0.758957	RNF144B;HECTD2;ASB10
Costimulation by the CD28 Family	1/78	0.510529	0.679245	1.41645	0.952287	CD274
Major Pathway of rRNA Processing in the Nucleolus and Cytosol	2/189	0.514967	0.679426	1.16643	0.774104	RPL10A;GNL3
Biosynthesis of the N-glycan Precursor (Dolichol LLO) and Transfer to a Nascent Protein	1/79	0.515001	0.679426	1.39822	0.927837	RENBP
Neuronal System	4/411	0.516464	0.679426	1.07175	0.708159	NPTN;CACNA1A;GNG12;KCNJ2
Metabolism of Proteins	19/2067	0.517486	0.679426	1.0114	0.666283	GALNT7;BLM;CSF1;APLP2;CTSZ;PLAUR;IGF1;RPL10A;GNG12;HIF1A;RENBP;TGFBR2;HSPD1;ADAMTS16;ASPH;ASB10;OTULIN;FAM20C;RAB7B
Adaptive Immune System	8/854	0.517601	0.679426	1.03106	0.679005	CD274;RNF144B;HECTD2;ASB10;CD300LF;PRKG1;RASGRP3;CTSB
Membrane Trafficking	6/633	0.517693	0.679426	1.04344	0.686975	CPD;CTSZ;DTNBP1;RAB7B;LDLR;OPTN
Processing of DNA Double-Strand Break Ends	1/80	0.519432	0.679426	1.38045	0.90422	BLM
G Alpha (12 13) Signalling Events	1/80	0.519432	0.679426	1.38045	0.90422	GNG12
ESR-mediated Signaling	2/192	0.523398	0.68229	1.14784	0.743124	BCL2;GNG12
RNA Polymerase II Transcribes snRNA Genes	1/81	0.523822	0.68229	1.36312	0.881398	ELL2
Oncogenic MAPK Signaling	1/82	0.528173	0.685078	1.34622	0.859337	ITGB3
UCH Proteinases	1/82	0.528173	0.685078	1.34622	0.859337	TGFBR2
Regulation of HSF1-mediated Heat Shock Response	1/83	0.532485	0.689228	1.32974	0.838004	MAPKAPK2
Transcriptional Regulation of White Adipocyte Differentiation	1/84	0.536757	0.693311	1.31365	0.817368	LPL
Peptide Ligand-Binding Receptors	2/198	0.539965	0.695879	1.11236	0.685491	CCL4;CCL3
Glucose Metabolism	1/85	0.54099	0.695879	1.29795	0.7974	TPI1
rRNA Processing in the Nucleus and Cytosol	2/199	0.542688	0.696618	1.10666	0.676411	RPL10A;GNL3
TP53 Regulates Metabolic Genes	1/86	0.545185	0.698377	1.28261	0.778072	RRAGC
CLEC7A (Dectin-1) Signaling	1/87	0.549341	0.700305	1.26763	0.759358	RELB
Regulation of PLK1 Activity at G2 M Transition	1/87	0.549341	0.700305	1.26763	0.759358	OPTN
Cellular Response to Chemical Stress	2/202	0.550789	0.700305	1.08989	0.650014	BCL2;PDGFA
RAC2 GTPase Cycle	1/88	0.55346	0.700305	1.253	0.741231	ARHGAP26
TNFR2 Non-Canonical NF-kB Pathway	1/88	0.55346	0.700305	1.253	0.741231	RELB
Mitotic Prometaphase	2/203	0.553467	0.700305	1.08441	0.641487	EML4;CLIP1
Selective Autophagy	1/89	0.557542	0.702593	1.2387	0.72367	OPTN
Meiosis	1/89	0.557542	0.702593	1.2387	0.72367	BLM
Opioid Signalling	1/90	0.561586	0.704825	1.22472	0.706651	GNG12
RAB GEFs Exchange GTP for GDP on RABs	1/90	0.561586	0.704825	1.22472	0.706651	RAB7B
Chaperonin-mediated Protein Folding	1/91	0.565594	0.706992	1.21105	0.690152	GNG12
Signaling by FGFR	1/91	0.565594	0.706992	1.21105	0.690152	FGF1
Regulation of TP53 Activity Through Phosphorylation	1/92	0.569565	0.707485	1.19768	0.674154	BLM
Telomere Maintenance	1/92	0.569565	0.707485	1.19768	0.674154	BLM
Post-translational Modification Synthesis of GPI-anchored Proteins	1/93	0.5735	0.707485	1.1846	0.658636	PLAUR
Signaling by Rho GTPases	6/672	0.576439	0.707485	0.980344	0.540058	BAIAP2L2;CLIP1;TPM4;CPD;ARHGAP26;ARHGAP24
Amplification of Signal From Unattached Kinetochores via a MAD2 Inhibitory Signal	1/94	0.577399	0.707485	1.17181	0.64358	CLIP1
Amplification of Signal From the Kinetochores	1/94	0.577399	0.707485	1.17181	0.64358	CLIP1
Oxidative Stress Induced Senescence	1/94	0.577399	0.707485	1.17181	0.64358	MAPKAPK2
Peptide Chain Elongation	1/94	0.577399	0.707485	1.17181	0.64358	RPL10A
RAC3 GTPase Cycle	1/94	0.577399	0.707485	1.17181	0.64358	ARHGAP26
FCGR Activation	1/94	0.577399	0.707485	1.17181	0.64358	FGR
Role of LAT2 NTAL LAB on Calcium Mobilization	1/95	0.581263	0.709416	1.15928	0.62897	LAT2
Unfolded Protein Response (UPR)	1/95	0.581263	0.709416	1.15928	0.62897	ATF3
Class A 1 (Rhodopsin-like Receptors)	3/333	0.586518	0.714423	0.989741	0.528078	CNR2;CCL4;CCL3
Protein Folding	1/97	0.588886	0.714499	1.13501	0.601016	GNG12
Mitochondrial Protein Degradation	1/97	0.588886	0.714499	1.13501	0.601016	HSPD1
Eukaryotic Translation Termination	1/98	0.592645	0.714864	1.12326	0.587642	RPL10A
Selenocysteine Synthesis	1/98	0.592645	0.714864	1.12326	0.587642	RPL10A
Metabolism of Nucleotides	1/98	0.592645	0.714864	1.12326	0.587642	ADSSL1
Eukaryotic Translation Elongation	1/99	0.59637	0.715183	1.11174	0.57465	RPL10A
SLC Transporter Disorders	1/99	0.59637	0.715183	1.11174	0.57465	SLC3A2
Hedgehog 'Off' State	1/99	0.59637	0.715183	1.11174	0.57465	GNAS
Signaling by Rho GTPases, Miro GTPases and RHOBTB3	6/688	0.599508	0.716836	0.956545	0.489412	BAIAP2L2;CLIP1;TPM4;CPD;ARHGAP26;ARHGAP24
Nonsense Mediated Decay (NMD) Independent of the Exon Junction Complex (EJC)	1/100	0.600061	0.716836	1.10045	0.562026	RPL10A
Cellular Response to Heat Stress	1/101	0.603719	0.719819	1.08939	0.549758	MAPKAPK2
Viral mRNA Translation	1/102	0.607344	0.722751	1.07855	0.537831	RPL10A
Epigenetic Regulation of Adipogenesis Genes by MLL3 and MLL4 Complexes	1/103	0.610935	0.722862	1.06792	0.526235	LPL
Epigenetic Regulation of Gene Expression by MLL3 and MLL4 Complexes	1/103	0.610935	0.722862	1.06792	0.526235	LPL
MLL4 and MLL3 Complexes Regulate Expression of PPARG Targets in Adipogenesis and Hepatic Steatosis	1/103	0.610935	0.722862	1.06792	0.526235	LPL
Cargo Recognition for Clathrin-Mediated Endocytosis	1/105	0.61802	0.729853	1.04728	0.503987	LDLR
Formation of a Pool of Free 40S Subunits	1/106	0.621515	0.731194	1.03725	0.493313	RPL10A
Transcriptional Regulation by RUNX2	1/106	0.621515	0.731194	1.03725	0.493313	ITGA5
Neddylation	2/234	0.630869	0.740493	0.938027	0.432108	ASB10;HIF1A
Maternal to Zygotic Transition (MZT)	1/109	0.631808	0.740493	1.00829	0.462975	ELL2
Adipogenesis	1/110	0.635177	0.743037	0.998986	0.453391	LPL
rRNA Processing	2/237	0.637782	0.744134	0.92591	0.416437	RPL10A;GNL3
Mitotic Spindle Checkpoint	1/111	0.638515	0.744134	0.989854	0.444058	CLIP1
Transcriptional Regulation by TP53	3/362	0.642969	0.747919	0.908436	0.401218	BLM;RRAGC;SGK1
HDR Through Homologous Recombination (HRR) or Single Strand Annealing (SSA)	1/116	0.654756	0.758783	0.946577	0.400868	BLM
L13a-mediated Translational Silencing of Ceruloplasmin Expression	1/116	0.654756	0.758783	0.946577	0.400868	RPL10A
GTP Hydrolysis and Joining of the 60S Ribosomal Subunit	1/117	0.657916	0.76044	0.938369	0.392874	RPL10A
Class I MHC Mediated Antigen Processing & Presentation	3/373	0.662921	0.76044	0.88093	0.36215	RNF144B;HECTD2;ASB10
Cell Junction Organization	1/119	0.66415	0.76044	0.922371	0.377477	FBLIM1
Chromosome Maintenance	1/119	0.66415	0.76044	0.922371	0.377477	BLM
SRP-dependent Cotranslational Protein Targeting to Membrane	1/119	0.66415	0.76044	0.922371	0.377477	RPL10A
SLC-mediated Transmembrane Transport	2/249	0.664422	0.76044	0.880387	0.359935	SLC3A2;SLC15A3
Disease	18/2131	0.666915	0.76044	0.919655	0.372545	NRP1;BLM;TPM4;ITGB3;PDGFA;SLC3A2;RPL10A;FGF1;GNG12;ACACA;TGFBR2;EML4;ADAMTS16;FGR;CLIP1;GNAS;CD9;PGM1
Nonsense Mediated Decay (NMD) Enhanced by the Exon Junction Complex (EJC)	1/120	0.667225	0.76044	0.914574	0.370062	RPL10A
Nonsense-Mediated Decay (NMD)	1/120	0.667225	0.76044	0.914574	0.370062	RPL10A
Estrogen-dependent Gene Expression	1/121	0.670271	0.761114	0.906906	0.362828	BCL2
FCGR3A-mediated IL10 Synthesis	1/121	0.670271	0.761114	0.906906	0.362828	FGR
Selenoamino Acid Metabolism	1/122	0.67329	0.761752	0.899365	0.35577	RPL10A
Homology Directed Repair	1/122	0.67329	0.761752	0.899365	0.35577	BLM
Cap-dependent Translation Initiation	1/124	0.679245	0.765695	0.884652	0.342159	RPL10A
Eukaryotic Translation Initiation	1/124	0.679245	0.765695	0.884652	0.342159	RPL10A
Vesicle-mediated Transport	6/752	0.684653	0.768097	0.871557	0.330183	CPD;CTSZ;DTNBP1;RAB7B;LDLR;OPTN
Resolution of Sister Chromatid Cohesion	1/126	0.685093	0.768097	0.870409	0.329189	CLIP1
MHC Class II Antigen Presentation	1/126	0.685093	0.768097	0.870409	0.329189	CTSB
Cell Cycle Checkpoints	2/261	0.689472	0.771612	0.839082	0.311995	CLIP1;BLM
Glycerophospholipid Biosynthesis	1/128	0.690834	0.771743	0.856615	0.316824	OSBPL8
Formation of the Cornified Envelope	1/129	0.693666	0.773512	0.849879	0.310856	ST14
C-type Lectin Receptors (CLRs)	1/131	0.699252	0.778341	0.836719	0.299332	RELB
Deubiquitination	2/268	0.703367	0.781519	0.816708	0.287381	HIF1A;TGFBR2
Signaling by Nuclear Receptors	2/270	0.707241	0.784418	0.810531	0.280755	BCL2;GNG12
Epigenetic Regulation by WDR5-containing Histone Modifying Complexes	1/135	0.710121	0.786206	0.811577	0.277819	LPL
Signaling by Hedgehog	1/136	0.712777	0.787739	0.805525	0.27274	GNAS
G2 M Checkpoints	1/137	0.715409	0.789241	0.799561	0.267774	BLM
RHO GTPases Activate Formins	1/139	0.7206	0.793556	0.787893	0.25817	CLIP1
Developmental Biology	11/1385	0.722608	0.794356	0.863505	0.280543	ATP6V1A;CAP1;NRP1;ST14;NRP2;ITGB3;BCL2;LPL;ITGA5;RPL10A;ELL2
Parasite Infection	1/142	0.728211	0.79628	0.771012	0.244537	FGR
FCGR3A-mediated Phagocytosis	1/142	0.728211	0.79628	0.771012	0.244537	FGR
Leishmania Phagocytosis	1/142	0.728211	0.79628	0.771012	0.244537	FGR
Bacterial Infection Pathways	1/143	0.730702	0.797598	0.765544	0.240189	CD9
PTEN Regulation	1/145	0.735616	0.800144	0.754834	0.231769	RRAGC
Clathrin-mediated Endocytosis	1/145	0.735616	0.800144	0.754834	0.231769	LDLR
Signaling by WNT	2/287	0.7385	0.801874	0.76152	0.230843	GNG12;PRKG1
Influenza Viral RNA Transcription and Replication	1/149	0.745178	0.807711	0.734284	0.215976	RPL10A
DNA Double-Strand Break Repair	1/152	0.752123	0.813816	0.719586	0.204978	BLM
ER to Golgi Anterograde Transport	1/155	0.75888	0.819696	0.70546	0.194644	CTSZ
Cell-Cell Communication	1/157	0.763283	0.823018	0.696345	0.188101	FBLIM1
Factors Involved in Megakaryocyte Development and Platelet Production	1/158	0.765454	0.823926	0.691875	0.184929	MICAL1
Asparagine N-linked Glycosylation	2/306	0.770041	0.827427	0.713231	0.186376	CTSZ;RENBP
Signaling by the B Cell Receptor (BCR)	1/162	0.773942	0.83018	0.674548	0.172858	RASGRP3
Protein Localization	1/164	0.778071	0.8303	0.666203	0.167175	HSPD1
Disorders of Transmembrane Transporters	1/164	0.778071	0.8303	0.666203	0.167175	SLC3A2
Regulation of Expression of SLITs and ROBOs	1/164	0.778071	0.8303	0.666203	0.167175	RPL10A
Cellular Senescence	1/167	0.784124	0.834564	0.654064	0.15906	MAPKAPK2
Apoptosis	1/168	0.786105	0.834564	0.650114	0.156459	BCL2
Fcgamma Receptor (FCGR) Dependent Phagocytosis	1/168	0.786105	0.834564	0.650114	0.156459	FGR
Influenza Infection	1/169	0.788068	0.835218	0.646212	0.153909	RPL10A
SUMO E3 Ligases SUMOylate Target Proteins	1/170	0.790013	0.83585	0.642355	0.151407	BLM
SUMOylation	1/176	0.801316	0.846364	0.620142	0.137361	BLM
Separation of Sister Chromatids	1/177	0.80314	0.846848	0.616587	0.135172	CLIP1
G2 M Transition	1/184	0.81545	0.858369	0.592791	0.120938	OPTN
Mitotic G2-G2 M Phases	1/186	0.818825	0.859004	0.586322	0.117197	OPTN
Transport to the Golgi and Subsequent Modification	1/186	0.818825	0.859004	0.586322	0.117197	CTSZ
Ub-specific Processing Proteases	1/190	0.825391	0.86443	0.573796	0.11011	HIF1A
Fc Epsilon Receptor (FCERI) Signaling	1/197	0.836317	0.874395	0.553106	0.0988665	LAT2
Metabolism of Amino Acids and Derivatives	2/358	0.840016	0.876784	0.607428	0.105896	SLC3A2;RPL10A
Programmed Cell Death	1/202	0.843702	0.879152	0.53921	0.0916418	BCL2
Cell Cycle	4/649	0.845879	0.879942	0.667991	0.111807	EML4;CLIP1;BLM;OPTN
Cell Cycle, Mitotic	3/516	0.85201	0.884709	0.630697	0.10101	EML4;CLIP1;OPTN
Signaling by NOTCH	1/209	0.853488	0.884709	0.520878	0.0825193	HIF1A
M Phase	2/372	0.855261	0.884709	0.584024	0.0913115	EML4;CLIP1
Phospholipid Metabolism	1/211	0.85617	0.884709	0.515864	0.0801064	OSBPL8
Keratinization	1/217	0.863928	0.89124	0.501381	0.073335	ST14
Mitotic Anaphase	1/221	0.868867	0.894349	0.492165	0.0691813	CLIP1
Mitotic Metaphase and Anaphase	1/222	0.870073	0.894349	0.489913	0.0681849	CLIP1
Immunoregulatory Interactions Between a Lymphoid and a non-Lymphoid Cell	1/223	0.871269	0.894349	0.487681	0.0672046	CD300LF
Chromatin Modifying Enzymes	1/238	0.887944	0.908458	0.456465	0.0542494	DOT1L
Chromatin Organization	1/238	0.887944	0.908458	0.456465	0.0542494	DOT1L
Aerobic Respiration and Respiratory Electron Transport	1/260	0.908591	0.92805	0.417223	0.0399951	LDHA
Metabolism of RNA	4/761	0.919275	0.937419	0.565835	0.0476261	MAPKAPK2;ADARB1;RPL10A;GNL3
RHO GTPase Effectors	1/291	0.931421	0.94669	0.372033	0.0264308	CLIP1
Epigenetic Regulation of Gene Expression	1/291	0.931421	0.94669	0.372033	0.0264308	LPL
Sensory Perception	3/640	0.933624	0.947377	0.504661	0.0346607	LPL;LDLR;KCNJ2
Translation	1/302	0.938075	0.950338	0.358235	0.0229002	RPL10A
DNA Repair	1/312	0.943566	0.953313	0.346539	0.0201301	BLM
SARS-CoV-2 Infection	1/313	0.944087	0.953313	0.34541	0.0198737	NRP1
RNA Polymerase II Transcription	7/1360	0.967986	0.975856	0.545898	0.0177622	BLM;RRAGC;ITGA5;SGK1;ELL2;GEM;HSPD1
Generic Transcription Pathway	6/1230	0.970907	0.977212	0.517881	0.0152902	BLM;RRAGC;ITGA5;SGK1;GEM;HSPD1
Infectious Disease	6/1311	0.982074	0.985818	0.483621	0.00874781	FGR;NRP1;GNAS;CD9;RPL10A;GNG12
Gene Expression (Transcription)	8/1615	0.982638	0.985818	0.521025	0.0091257	BLM;RRAGC;LPL;ITGA5;SGK1;ELL2;GEM;HSPD1
SARS-CoV Infections	1/498	0.990049	0.991649	0.21478	0.00214794	NRP1
Viral Infection Pathways	2/1029	0.999296	0.999296	0.2033	0.000143148	NRP1;RPL10A
