# Supplementary material for: Rod-shaped microglia represent a morphologically distinct subpopulation of disease-associated microglia
Source: J Neuroinflammation. 2025 Jul 16;22:184. doi: 10.1186/s12974-025-03504-5 (PMC12269120; doi:10.1186/s12974-025-03504-5)
Supplement: Supplementary file 6 — Supplementary Materials 5: Supplementary Data 4. Statistical Analysis of DAM-Associated Genes in 5XFAD and AppNL-G-F scRNA-seq Datasets. [file 12974_2025_3504_MOESM6_ESM.xlsx]

## Sheet: 5XFAD
p-value						Average value
P2ry12							P2ry12	Cst7	Itgax	Ifit3	Plau	Plaur
	WT	KO	FAD			WT	2.6861	0.0115537	0.00874993	0.00305975	0.0780042	0.0271604
KO	1	NA	NA			KO	2.72718	0	0	0.00285805	0.0382838	0.0270069
FAD	3.05844373927434e-54	9.33281134591205e-59	NA			FAD	1.72567	0.689951	0.319996	0.0370406	0.16382	0.245821
KOFAD	1	1	3.49048630764522e-49			KOFAD	2.66876	0.0588194	0.0382983	0.0167056	0.0815259	0.119769
Cst7
	WT	KO	FAD
KO	0.28704	NA	NA
FAD	1.46206827851707e-51	1.02249500709405e-52	NA
KOFAD	0.00576388	4.67469473596739e-05	8.93892451555512e-41
Itgax
	WT	KO	FAD
KO	0.520368	NA	NA
FAD	2.98880635161673e-24	1.90368005059045e-25	NA
KOFAD	0.0512287	0.00134347	6.39932233188566e-18
Ifit3
	WT	KO	FAD
KO	1	NA	NA
FAD	0.00689744	0.0079233	NA
KOFAD	0.523134	0.553903	0.378035
Plau
	WT	KO	FAD
KO	0.219739	NA	NA
FAD	0.00118481	1.70756e-07	NA
KOFAD	1	0.0702135	0.00751306
Plaur
	WT	KO	FAD
KO	1	NA	NA
FAD	3.18680684304295e-15	6.84380927194089e-15	NA
KOFAD	6.52423703730712e-05	8.86371504074624e-05	0.00012498

## Sheet: APP NLGF
p-value						Average value
P2ry12							P2ry12	Cst7	Itgax	Ifit3	Plau	Plaur
	3	6	12			3	4.20034	0.157918	0.0351958	0.0249299	0.152122	0.0906856
6	4.31770450369742e-58	NA	NA			6	3.76215	0.934238	0.228181	0.0681055	0.178912	0.253329
12	8.0049007252656e-131	3.36932195421542e-23	NA			12	3.41041	1.64779	0.482552	0.0805946	0.271839	0.38239
21	1.50568514210132e-135	8.76264128318153e-21	1			21	3.44989	1.34795	0.337723	0.106661	0.224381	0.281789
Cst7
	3	6	12
6	5.88777515789956e-72	NA	NA
12	1.74810299402443e-177	4.7131026382274e-34	NA
21	6.90011098431311e-136	7.06301771510223e-14	6.9550378587338e-06
Itgax
	3	6	12
6	6.71483484478753e-30	NA	NA
12	1.18016042174956e-73	4.8740841580314e-16	NA
21	1.06925311605597e-47	0.000681766	5.17638161099079e-05
Ifit3
	3	6	12
6	3.79743444892643e-06	NA	NA
12	8.60354685158944e-10	0.705051	NA
21	1.15626897247139e-09	0.652094	1
Plau
	3	6	12
6	0.555315	NA	NA
12	3.86183344872613e-08	0.000168269	NA
21	0.0025699	0.360572	0.141155
Plaur
	3	6	12
6	4.46851468394206e-20	NA	NA
12	5.3514210342247e-43	3.07254690297203e-06	NA
21	2.36157079129015e-22	1	0.000181241
